# Supplementary material for: Characterization of different fat depots in NAFLD using inflammation-associated proteome, lipidome and metabolome
Source: Sci Rep. 2018 Sep 21;8:14200. doi: 10.1038/s41598-018-31865-w (PMC6155005; doi:10.1038/s41598-018-31865-w)
Supplement: Supplementary file 1 — Table 1 [file 41598_2018_31865_MOESM1_ESM.xlsx]

## Sheet: CLINICAL
	Supplemetart Table 1. Clinical and biochemical features across low and high levels of myocardial, epicardial, pericardial and liver fat depots. Data are presented as medians (range). *Not included in subsequent analysis.
		MYOCARD						EPICARD						PERICARD						LIVER
	Metname	High group		Low group		p - adjusted		High group		Low group		p - adjusted		High group		Low group		p - adjusted		High group		Low group		p - adjusted
		median	range	median	range			median	range	median	range			median	range	median	range			median	range	median	range
	Age	44	31—62	40	23—53	0.00583066		44	34—62	40	23—52	0.0197381		46	34—62	40	23—62	0.00104154		45	34—62	40	23—50	0.000208126
	Height	179	168—191	179.5	170—195	0.922565		180	172.5—196	180.5	170—195	0.710956		178	168—191	180	170—195	0.628969		178.5	168—191	179.5	170—195	0.853611
	Weight	100.7	71.4—134.6	76.2	58.2—119.5	3.2047e-05		100.7	74.3—134.6	76.6	58.2—94.9	1.08244e-05		101.8	71.4—134.6	75.7	63.9—93	1.21645e-06		103.4	71.4—134.6	75.7	58.2—94.9	2.32502e-07
	Waist	107	82.5—135	85.5	71—129	3.2047e-05		107	79—135	86	71—109	1.14333e-05		107	93.5—135	85.5	71—111	2.23457e-07		111	94—135	86	71—109	6.21635e-08
	BMI	30.6	21.8—42.5	23.4	17.6—37.7	3.2047e-05		30.6	22.2—42.5	23.2	17.6—32.5	4.08993e-05		31.56	24.2—42.5	23.2	19.8—30.9	4.3803e-07		31.56	25.3—42.5	23.2	17.6—32.5	2.32502e-07
	Pulse	66	52—108	59	39—79	0.00972352		65	47—108	60	39—79	0.145064		66	51—106	60	39—79	0.0375597		69	55—108	61	39—79	0.0272433
	Smoke packs/years	12	0—75	0	0—38	0.00527024		10	0—75	0	0—10	0.00599594		15	0—75	0	0—20	0.00124483		15	0—75	0	0—10	8.29705e-05
	Alcohol	8	1—25	5	0—20	0.278067		6	0—25	5	0—15	0.474371		9	0—25	5	2—20	0.316606		6	0—25	5	0—20	0.725337
	Visceral	3304	350—5743	571	67—4188	3.2047e-05		3565	571—5743	537	67—2276	2.15162e-06		3650	1257—5743	537	67—3170	2.23457e-07		3692	1257—5743	537	67—2276	6.21635e-08
	Subcutaneous	4663	871—9354	1443	284—9188	3.2047e-05		4663	1419—9354	1443	284—8802	1.14333e-05		4663	2216—9354	1432	284—5425	4.58997e-07		4930	2216—9354	1482	381—8802	2.97716e-07
	Heart rate	64	42—87	56	42—77	0.017681		60	42—87	57	42—81	0.2913		61	42—77	56	42—77	0.0342721		64	42—87	58	42—81	0.0360699
	VAT/SAT ratio	0.58	0.21—1.64	0.42	0.14—1.09	0.0147267		0.65	0.38—1.64	0.36	0.13—1.09	0.0010183		0.72	0.39—1.64	0.36	0.13—1.23	9.07796e-05		0.65	0.38—1.64	0.4	0.13—1.09	0.000154092
	Hemoglobin	148	135—164	144	129—168	0.071712		152	129—167	143	130—168	0.135226		150	129—167	143	130—168	0.026551		150	129—166	145	130—168	0.112083
	MCV	91	84—100	89	86—97	0.35652		91	85—100	89	84—95	0.0646649		91	84—100	89	84—98	0.440476		90	84—100	89	84—98	0.538318
	Leukocytes	5.3	4.1—10	5	2.8—8	0.103559		5.6	3—10	4.6	3.4—8.1	0.00760338		5.9	3—10	4.5	2.8—6.3	0.000113755		5.6	3—10	4.8	3.4—6.7	0.0210017
	Tromb	231	146—313	213	127—312	0.864884		236	127—313	213	148—274	0.366571		235	127—313	213	156—274	0.466384		210	127—313	215	148—312	0.763984
	Creatinine	79	59—99	82	66—99	0.0688969		79	64—99	88	65—99	0.107883		79	64—100	82	66—99	0.281248		79	64—105	81	65—99	0.34342
	ProBNP	32	5—148	23	5—135	0.65706		38	5—148	25	5—135	0.600987		32	5—148	27	5—135	0.426744		33	5—151	22	5—53	0.112083
	hsCRP	1.6	0—11.75	0.29	0—9.32	0.00915828		1.83	0.05—11.75	0.26	0—5.19	0.000348075		1.65	0.15—11.75	0.26	0—5.19	0.000384151		2.31	0.15—11.75	0.1	0—5.19	2.6761e-05
	FFA	479	252—938	352	185—1122	0.169121		470	237—938	360	185—1122	0.399472		533	241—938	347	185—798	0.00839909		482	241—938	360	185—1122	0.0806468
	ALAT	32	7—259	25	8—59	0.0999785		36	8—259	24	8—59	0.0224283		33	11—259	23	7—59	0.000773737		37	20—259	24	7—59	0.000337211
	ASAT	29	21—119	30	19—53	0.922565		29	20—119	29	19—53	0.490278		30	24—119	29	20—53	0.218499		31	23—119	29	19—53	0.29829
	TSH	1.63	0.72—3.34	1.65	0.58—2.9	0.864884		1.81	0.72—3.34	1.6	0.58—2.9	0.374364		1.71	0.72—3.34	1.66	0.58—2.9	0.794012		1.71	0.72—3.34	1.66	0.58—2.59	0.757256
	Cholesterol	4.85	3.65—6.31	4.44	2.78—5.63	0.00374281		4.82	2.97—6.22	4.37	2.78—5.77	0.0172389		5.47	3.78—6.82	4.37	2.78—5.86	0.000106674		5.04	3.78—6.22	4.44	2.8—5.77	0.000248886
	Triglyceride	2.2	0.54—6.26	0.73	0.35—3.47	7.0062e-05		2.2	0.55—5.13	0.7	0.35—1.46	0.000372983		2.2	0.85—6.26	0.66	0.35—3.51	9.71023e-07		2.47	0.89—6.26	0.82	0.35—1.3	2.97716e-07
	HDL cholesterol	1.12	0.47—2.21	1.35	0.88—2.53	0.0265076		1.12	0.58—1.67	1.35	0.88—2.53	0.00599594		0.94	0.47—1.61	1.41	0.85—2.53	0.000188412		0.97	0.47—1.42	1.41	0.88—2.53	0.000280024
	LDL cholesterol	3.16	1.42—4.2	2.39	1.36—3.48	0.00648828		2.99	1.36—4.11	2.39	1.38—4.02	0.0339067		3.24	2.25—4.78	2.39	1.36—3.42	0.000113755		3.1	2.14—4.24	2.4	1.36—3.42	0.00380748
	VLDL triglyceride	1.45	0.27—3.15	0.44	0.07—2.77	0.00057635		1.7	0.22—4.4	0.34	0.07—1.14	0.000268632		1.62	0.29—4.4	0.3	0.07—3.15	8.22955e-06		1.79	0.29—4.65	0.43	0.07—1.01	3.55049e-06
	APOAI	136	92—175	137	101—181	0.864884		136	92—164	135	101—181	0.849115		132	92—162	137	101—181	0.440476		136	92—164	136	101—181	0.763984
	APOB	110	53—150	78	42—134	0.000300553		110	47—149	73	42—106	0.00053497		127	71—149	69	42—150	3.13856e-06		120	67—151	75	45—103	1.4802e-06
	NonHDL	4.03	1.87—5.42	2.98	1.65—3.9	0.000253307		3.86	1.67—5.08	2.71	1.65—4.53	0.00049168		4.4	2.88—5.47	2.69	1.65—5.01	1.24381e-06		4.11	2.66—5.08	2.97	1.65—3.71	1.79493e-06
	Fasting glucose	5.8	4.8—6.9	4.9	4.5—6	0.000160422		5.6	4.4—6.6	4.9	4.5—6.4	0.010145		5.8	4.9—6.9	4.9	4.5—5.9	7.71506e-05		5.8	4.9—6.9	5	4.5—5.9	2.6761e-05
	Glucose/1h	8.8	3.6—16.3	5.8	3.6—9.7	0.000976165		9	2.1—13.2	5.8	3.6—10.5	5.35853e-05		9.2	5.9—16.3	5.6	3.6—9.7	8.57139e-07		9.1	5.9—16.3	5.6	3.6—9.7	5.35317e-07
	Glucose/2h	6.2	3—9.6	4.8	3.7—7.1	0.0581856		6.2	2.8—10.8	4.6	3—7.1	0.00633241		6.8	3.1—10.8	4.8	3—6.7	0.000113755		6.3	3.2—10.8	4.6	3—6.7	0.000337211
	Fasting insulin	7.8	1.9—36.9	2.9	0.9—19.2	4.0879e-05		9.3	1.2—36.9	2.8	0.9—8.8	1.08244e-05		9.8	3.9—36.9	2.8	0.9—13.1	4.30644e-07		13.1	3.3—36.9	2.5	0.9—5.7	6.21635e-08
	Insulin/1h	69.3	9.1—264	22.6	9.1—129	0.000552436		75.5	17.8—264	22.9	9.1—94.5	1.33358e-05		80.7	15.6—264	23.3	9.1—212	1.93321e-05		93.5	15.6—264	21.6	9.1—56.5	5.74411e-07
	Insulin/2h	37.2	2.4—178	12.4	1.9—47.9	0.00198399		47.9	7.3—208	11.4	2.3—48.9	2.61158e-05		48.3	5.8—208	12.4	1.9—70.1	5.27688e-05		50.6	7.2—178	10.3	2.3—35.7	1.4802e-06
	HOMA-index	2.02	0.41—8.04	0.62	0.22—4.44	3.2047e-05		2.56	0.27—8.04	0.61	0.22—2.5	1.08244e-05		2.56	1.04—8.04	0.6	0.22—3.44	4.30644e-07		3.44	0.75—8.04	0.59	0.22—1.49	6.21635e-08
	Beta-hydroxybutyrate	0.68	0.27—4.89	0.98	0.51—4.56	0.0209331		0.65	0.27—4.89	0.9	0.51—4.56	0.0269855		0.77	0.27—4.89	0.73	0.37—4.56	0.794012		0.68	0.27—4.89	0.9	0.37—4.56	0.234366
	Resistin	2.92	1.38—3.93	3.08	1.82—4.69	0.321189		2.79	1.38—4.87	2.79	1.7—4.69	0.909777		2.92	1.38—4.87	2.79	1.8—4.69	0.756889		2.95	1.38—4.87	3.01	1.7—4.69	0.8245
	Lipocalin	58.38	31.59—90.7	56.51	42.68—113.22	0.864884		59.67	31.59—90.7	56.47	41.54—113.22	0.938136		60.4	31.59—90.7	55.94	41.54—113.22	0.464198		63.27	31.59—90.7	59.67	41.54—113.22	0.757256
	Adiponectin	1.12	0.59—3.85	2.25	0.56—6.83	0.000374254		1.12	0.59—4.98	2.32	0.56—6.83	0.000412437		1.04	0.4—4.55	2.25	0.56—6.83	0.000142239		0.93	0.43—3.85	2.44	0.56—6.83	4.70783e-06
	AFABP	17.22	7.23—52.33	7.75	4.72—21.27	3.2047e-05		20.32	8.02—52.33	7.75	4.72—22.93	1.58035e-05		20.32	9.29—52.33	7.71	4.72—19.48	7.12443e-06		21.78	9.37—52.33	7.86	4.72—22.45	1.4802e-06
	Leptin	8.7	0.01—30.23	1.31	0.01—25.64	3.2047e-05		10.18	2.06—30.54	1.31	0.01—13.39	8.30306e-06		11.48	1.98—30.54	1.49	0.01—18.37	4.3803e-07		13.17	2.51—30.54	1.58	0.01—11.81	2.07514e-07
	LV early diastole (%)	69.14	51.01—81.6	80.26	54.16—89.01	3.94547e-05		68.07	51.01—82.73	80.26	43.4—87.4	0.00053497		68.85	45.5—79.45	81.49	69.14—87.4	4.3803e-07		68.03	45.5—98.43	80.08	43.4—87.4	5.48513e-06
	RR systolic*	128	99—183	110	98—152	0.000495028		131	106—183	117	98—139	0.0010183		130	108—183	114	98—132	3.53649e-05		130	108—183	117	98—128	8.49056e-05
	RR diastolic*	82	69—119	72	61—90	3.2047e-05		87	70—119	76	61—97	0.000372983		88	72—119	74	61—85	4.30644e-07		87	72—119	76	61—88	6.95992e-06
	LVEDV*	137.83	108.82—213.64	161.29	123.74—220.38	0.0562165		144.95	108.82—213.64	161.65	85.85—220.38	0.0466747		144.51	108.82—191.91	159.16	122.12—220.38	0.00906272		141.54	97.44—213.64	161.39	85.85—220.38	0.0161766
	PFR*	486.5	273.06—1315.22	617.47	419.39—1200.05	0.0581856		454.83	273.06—999.08	662.15	437.58—1200.05	0.00446791		471.95	273.06—909.47	696.99	329.36—1315.22	0.00225363		471.95	238.14—909.47	699.15	459.18—1315.22	0.000658274
	PFR/LVEDV*	3.46	2.14—6.37	3.76	2.86—7.23	0.121981		3.09	1.89—5.87	3.8	3.03—7.23	0.00255918		3.2	2.14—4.83	3.74	2.63—7.23	0.026551		3.2	1.89—5.46	4.07	3.03—7.23	0.000463485
	LV ejection fraction (%)*	62.75	44.3—70.19	61.76	55.93—67.89	0.719117		61.54	44.3—69.07	63.03	55.93—70.93	0.401813		62.75	44.3—69.37	61.72	56.47—67.89	0.838561		61.54	44.3—69.37	63.02	56.47—70.93	0.34342

## Sheet: INFLAMMATION-ASSOCIATED PROTEOM
	Supplemetal materials 1. Inflammation features across low and high levels of myocardial, epicardial, pericardial and liver fat depots. Data are presented as medians (range).
		MYOCARD						EPICARD						PERICARD						LIVER
	Metname	High group		Low group		p - adjusted		High group		Low group		p - adjusted		High group		Low group		p - adjusted		High group		Low group		p - adjusted
		median	range	median	range			median	range	median	range			median	range	median	range			median	range	median	range
	4E_BP1	6.64	4.65 - 9.91	6.38	5.19 - 7.55	0.17055		6.79	5.63 - 9.91	6.38	5.19 - 7.55	0.0430295		6.79	5.54 - 9.45	6.3	5.19 - 7.55	0.0271878		6.75	5.49 - 9.91	6.47	4.65 - 7.55	0.421387
	ADA	5.79	4.67 - 7.47	5.41	5.02 - 5.91	0.0227705		5.79	5.21 - 7.47	5.43	5.02 - 6.16	0.0118337		5.79	4.67 - 7.47	5.4	4.97 - 6.16	0.00183518		5.66	4.67 - 7.47	5.43	5.02 - 5.91	0.0256844
	AXIN1	5.48	2.73 - 7.25	5.31	2.53 - 6.84	0.725516		5.69	4.24 - 7.01	5.34	2.53 - 6.84	0.20066		5.48	4.12 - 6.53	5.34	2.53 - 7.25	0.741112		5.16	2.94 - 7.01	5.47	2.73 - 7.25	0.250148
	Beta_NGF	1.84	1.4 - 2.24	1.8	1.44 - 4.03	0.536785		1.88	1.4 - 4.03	1.8	1.49 - 2.42	0.263431		1.86	1.4 - 4.03	1.75	1.49 - 2.42	0.234181		1.86	1.4 - 4.03	1.8	1.44 - 2.42	0.14974
	CASP_8	2.34	1.59 - 4.75	2.1	1.51 - 2.46	0.00995447		2.34	1.9 - 4.75	2.19	1.51 - 2.62	0.0271878		2.37	1.78 - 3.06	2.13	1.51 - 2.46	0.00211398		2.34	1.78 - 4.75	2.22	1.59 - 2.72	0.0557359
	CCL11	7.67	7 - 9.42	7.51	7.1 - 8.4	0.0877136		7.67	6.85 - 9.42	7.48	7.1 - 8.4	0.109037		7.67	6.85 - 9.42	7.51	7.1 - 8.4	0.0918591		7.68	7 - 9.42	7.48	7.1 - 8.06	0.029606
	CCL19	10.02	9.01 - 13	9.5	8.88 - 12.74	0.1602		10.03	9.2 - 13	9.5	8.86 - 12.74	0.0503421		10.11	9.2 - 12.03	9.5	8.86 - 12.74	0.0691166		10.05	8.97 - 13	9.76	8.88 - 12.74	0.156983
	CCL20	6.91	5.6 - 9.09	6.25	5.29 - 8.49	0.0488998		7.08	5.84 - 9.09	5.98	5.17 - 8.63	0.00696922		6.93	5.86 - 9.09	6.11	5.17 - 8.17	0.00487845		6.93	5.86 - 9.09	6.25	5.29 - 8.63	0.019644
	CCL23	10.1	9.23 - 10.8	10.02	8.99 - 10.69	0.641431		10.15	9.24 - 10.8	9.86	9.37 - 10.69	0.0312958		10.15	9.23 - 10.68	9.91	9.37 - 10.69	0.253667		10.08	9.23 - 10.8	9.91	8.99 - 10.69	0.154483
	CCL25	6.78	5.83 - 7.85	6.75	5.28 - 8.24	0.569629		6.72	5.42 - 7.85	6.72	5.28 - 8.24	0.752341		6.72	5.94 - 7.85	6.71	5.28 - 8.24	0.611364		6.72	5.94 - 7.85	6.75	5.28 - 8.09	0.54349
	CCL28	2.46	1.91 - 8.37	2.34	1.58 - 3.06	0.197111		2.47	1.91 - 5.15	2.32	1.58 - 3.06	0.0879497		2.47	1.91 - 3.75	2.38	1.58 - 5.15	0.424372		2.45	1.91 - 3.75	2.38	1.58 - 3.06	0.539358
	CCL4	5.89	4.67 - 7.08	5.51	4.69 - 6.96	0.121768		5.83	4.83 - 7.08	5.35	4.67 - 6.84	0.0239395		5.87	4.82 - 7.16	5.31	4.67 - 6.29	0.00442421		5.99	4.82 - 7.08	5.29	4.67 - 6.29	0.00157968
	CD244	6.42	5.89 - 7.08	6.41	5.96 - 6.81	0.884299		6.52	6.01 - 7.03	6.48	6.04 - 7.06	0.359337		6.5	6.04 - 6.89	6.41	6.06 - 6.98	0.546378		6.42	6.04 - 7.03	6.41	5.89 - 7.06	0.944106
	CD40	9.65	8.82 - 10.54	9.55	8.77 - 10.12	0.250148		9.69	8.81 - 10.54	9.55	8.77 - 10.12	0.0715836		9.65	8.82 - 10.14	9.51	8.77 - 10.41	0.0701708		9.63	8.78 - 10.54	9.6	9.02 - 10.41	0.841602
	CD5	4.11	3.56 - 4.78	3.92	3.48 - 4.63	0.0863334		4.21	3.72 - 4.78	4	3.48 - 4.7	0.0135203		4.27	3.56 - 4.78	3.99	3.48 - 4.4	0.0037778		4.11	3.56 - 4.78	3.92	3.48 - 4.7	0.0225923
	CD6	4.59	3.53 - 5.45	4.14	3.51 - 4.97	0.0877136		4.63	3.62 - 5.45	4.16	3.51 - 4.97	0.00445187		4.77	3.62 - 5.13	4.12	3.51 - 4.97	0.00162937		4.59	3.56 - 5.45	4.13	3.51 - 4.78	0.00609807
	CDCP1	3.59	2.88 - 5.64	2.96	2.44 - 4.91	0.00180134		3.75	2.74 - 5.64	2.98	2.44 - 4.19	0.00236952		3.72	2.88 - 4.93	2.96	2.44 - 3.63	7.30639e-06		3.74	2.88 - 5.64	2.97	2.44 - 4.19	1.60784e-05
	CSF_1	8.03	7.59 - 8.46	7.88	7.39 - 8.3	0.0780479		8.13	7.74 - 8.46	7.88	7.39 - 8.27	0.00612583		8.03	7.74 - 8.46	7.85	7.39 - 8.33	0.00211398		8.09	7.74 - 8.46	7.86	7.39 - 8.22	0.00402633
	CST5	6.92	5.4 - 10.74	6.85	5.02 - 7.85	0.607553		6.78	5.42 - 11.37	6.81	5.02 - 8.16	0.688316		6.95	5.4 - 8.3	6.68	5.02 - 11.37	0.325983		6.78	5.4 - 8.3	6.85	5.02 - 8.16	0.836242
	CX3CL1	6.21	5.15 - 6.74	6.25	5.71 - 6.96	0.771211		6.36	5.95 - 6.82	6.36	5.71 - 6.96	0.894944		6.2	5.67 - 6.96	6.24	5.15 - 6.82	0.789896		6.2	5.67 - 6.74	6.24	5.71 - 6.8	0.764866
	CXCL1	8.6	7.03 - 10.15	8.53	6.05 - 9.32	0.473376		8.89	7.08 - 9.6	8.52	6.05 - 9.92	0.218938		8.6	7.08 - 9.6	8.57	6.05 - 9.92	0.630165		8.36	7.08 - 9.6	8.58	6.74 - 10.09	0.607791
	CXCL10	8.9	7.4 - 10.78	8.63	7.53 - 10.31	0.342665		9.02	7.9 - 11.23	8.57	7.77 - 10.31	0.04014		9.01	7.4 - 10.78	8.64	7.77 - 10.31	0.159566		9.08	7.4 - 11.23	8.45	7.73 - 10.31	0.0300922
	CXCL11	7.61	6.32 - 10.32	7.35	5.67 - 8.71	0.603101		7.63	6.32 - 10.32	7.3	6.25 - 8.71	0.226488		7.61	6.32 - 10.32	7.28	6.25 - 8.71	0.321599		7.56	6.32 - 10.32	7.43	6.25 - 9.82	0.944106
	CXCL5	11.1	9.02 - 12.92	10.87	7.89 - 12.47	0.430398		10.99	9.85 - 12.92	10.87	7.89 - 12.47	0.226488		11.08	9.02 - 12.92	10.89	7.89 - 12.38	0.307237		10.91	8.43 - 12.92	11.09	8.51 - 12.47	0.944106
	CXCL6	7.97	6.47 - 9.11	7.74	6.12 - 8.86	0.275725		7.98	7.2 - 8.89	7.75	6.12 - 10.2	0.267676		7.98	6.47 - 9	7.75	6.12 - 10.2	0.289162		7.93	6.47 - 8.89	7.96	6.59 - 9.09	0.944106
	CXCL9	7.43	6.23 - 10.6	7.24	6.39 - 8.94	0.249602		7.43	6.4 - 10.6	7.2	6.39 - 8.84	0.111337		7.5	6.23 - 9.91	7.24	6.39 - 8.84	0.0691166		7.43	6.23 - 10.6	7.2	6.39 - 8.27	0.133581
	DNER	7.83	7.31 - 8.24	7.79	7.34 - 8.79	0.729417		7.79	7.34 - 8.24	7.87	7.38 - 8.79	0.396994		7.8	7.34 - 8.24	7.81	7.31 - 8.04	0.930423		7.74	7.34 - 8.2	7.86	7.38 - 8.79	0.172833
	EN_RAGE	2.22	1.76 - 3.3	2.28	1.83 - 3.4	0.690846		2.49	1.85 - 3.48	2.12	1.83 - 3.17	0.0494303		2.29	1.85 - 3.15	2.37	1.76 - 3.4	0.564809		2.29	1.76 - 3.3	2.12	1.83 - 3.17	0.451485
	FGF_19	8.12	6.63 - 9.22	7.86	7.09 - 10.19	0.752341		8.38	6.63 - 9.68	8.32	7.13 - 10.19	0.669258		8.41	7.05 - 10.07	7.86	7.13 - 10.19	0.143621		8.15	6.63 - 9.17	7.88	7.09 - 9.67	0.727983
	FGF_21	6.33	2.97 - 8.49	4.76	2.8 - 7.33	0.00407343		6.34	3.09 - 8.49	4.34	2.8 - 7.2	0.00135025		6.34	4.6 - 8.49	4.75	2.8 - 7.32	6.9628e-05		6.5	4.82 - 8.49	4.75	2.8 - 6.55	3.28368e-05
	FGF_23	3.2	2.23 - 4.78	2.86	2.22 - 3.82	0.10887		3.09	2.5 - 4.4	2.92	2.22 - 3.82	0.0826658		3.09	2.23 - 4.78	2.92	2.22 - 3.82	0.0712963		3.22	2.23 - 4.78	2.85	2.22 - 3.82	0.00609807
	Flt3L	9.74	8.47 - 10.34	9.19	8.45 - 9.84	0.00425797		9.76	8.86 - 10.34	9.21	8.45 - 9.8	0.00135025		9.74	8.47 - 10.34	9.19	8.45 - 9.94	0.00350325		9.8	8.47 - 10.34	9.21	8.45 - 9.79	0.00133186
	hGDNF	3.54	2.87 - 4.01	3.32	2.99 - 3.79	0.0877136		3.56	3.11 - 4.01	3.25	3 - 3.79	0.00696996		3.51	3.11 - 4.01	3.25	2.87 - 3.76	0.00448651		3.57	3.11 - 4.38	3.32	3 - 3.79	0.0198517
	HGF	7.1	6.35 - 8.41	6.59	6.09 - 7.52	0.00180134		7.22	6.36 - 8.41	6.54	6.09 - 7.31	0.000433095		7.22	6.56 - 8.41	6.52	6.09 - 7.01	1.33971e-06		7.28	6.56 - 8.41	6.53	6.09 - 7.2	2.0169e-05
	IL_10	3.56	3.07 - 4.73	3.49	2.75 - 4.68	0.250148		3.68	3.22 - 4.73	3.49	2.98 - 4.68	0.043782		3.69	3.09 - 4.14	3.45	2.98 - 4.68	0.0344487		3.65	3.09 - 4.73	3.49	2.75 - 4.68	0.135398
	IL_10RB	6.44	5.58 - 6.89	6.19	5.84 - 6.76	0.172428		6.4	5.58 - 6.91	6.24	5.84 - 6.76	0.176264		6.4	5.58 - 6.8	6.2	5.84 - 6.91	0.246306		6.39	5.58 - 6.89	6.17	5.84 - 6.72	0.312446
	IL_12B	4.85	3.34 - 7.26	4.53	3.49 - 5.47	0.430398		4.9	3.49 - 7.26	4.42	3.67 - 5.47	0.0702943		4.9	3.49 - 5.68	4.53	3.67 - 5.47	0.135398		4.86	3.72 - 7.26	4.42	3.34 - 5.47	0.131865
	IL_15RA	1.91	1.54 - 2.17	1.85	1.44 - 2.04	0.250148		1.93	1.55 - 2.14	1.85	1.44 - 2.21	0.0764725		1.89	1.55 - 2.2	1.81	1.44 - 2.09	0.192766		1.91	1.55 - 2.06	1.85	1.44 - 2.21	0.345641
	IL_17C	3.04	2.35 - 3.53	2.74	2.37 - 3.39	0.230235		2.95	2.38 - 3.53	2.7	2.34 - 3.39	0.208934		2.84	2.35 - 3.51	2.72	2.37 - 3.39	0.507734		2.95	2.35 - 3.53	2.7	2.34 - 3.32	0.113323
	IL_18	8.3	7.37 - 10.07	7.96	6.78 - 9.28	0.0637517		8.41	7.57 - 10.07	7.96	6.78 - 9.17	0.019644		8.33	7.82 - 9.28	7.8	6.78 - 8.75	0.00408405		8.47	7.53 - 10.07	7.9	6.78 - 9.17	0.00157968
	IL_18R1	7.02	6.16 - 7.6	6.56	5.89 - 7.68	0.00196127		7.06	6.49 - 7.68	6.53	5.89 - 7.27	0.000433095		7.02	6.55 - 7.68	6.51	5.89 - 6.97	7.24493e-06		7.06	6.39 - 7.68	6.56	5.89 - 7.07	2.69423e-05
	IL_6	2.97	2.32 - 4.16	2.48	2.11 - 5.14	0.010841		3.07	2.46 - 6.85	2.46	1.97 - 4.09	0.00184998		3.07	2.47 - 4.16	2.48	1.97 - 5.14	0.000831437		3.07	2.47 - 6.85	2.48	1.97 - 3.84	0.000980634
	IL_7	3.03	2.43 - 4.11	3.06	1.83 - 4.62	0.430398		3.14	2.52 - 4.12	3.06	1.83 - 4.62	0.246668		3.05	2.48 - 4.12	3.06	1.83 - 4.62	0.266462		3.03	2.35 - 4.12	3.2	2.17 - 4.62	0.933241
	IL_8	6.42	5.84 - 8.66	6.14	5.26 - 7.92	0.0170611		6.54	5.81 - 8.66	6.14	5.26 - 7.92	0.00263598		6.42	5.84 - 8.66	5.98	5.26 - 7.92	0.0124203		6.43	5.84 - 8.66	6.14	5.47 - 7.92	0.019644
	LAPTGF_beta_1	6.98	6.09 - 7.46	6.59	6.06 - 7.27	0.00564975		6.94	6.49 - 7.44	6.61	6.06 - 7.33	0.00971299		6.89	6.15 - 7.39	6.56	6.06 - 7.46	0.0114963		6.87	6.15 - 7.44	6.57	6.06 - 7.46	0.0521705
	LIF_R	3.44	3.03 - 4	3.36	3.01 - 3.8	0.234694		3.42	3.03 - 4	3.38	3.02 - 3.89	0.959767		3.46	3.03 - 4	3.36	3.02 - 3.87	0.162231		3.45	3.11 - 4	3.37	3.02 - 3.72	0.237992
	MCP_1	10.43	9.74 - 11.61	10.25	9.68 - 10.85	0.10887		10.41	10.04 - 11.61	10.26	9.68 - 10.7	0.0702943		10.43	9.74 - 11.61	10.25	9.68 - 10.7	0.143621		10.47	9.74 - 11.61	10.24	9.68 - 10.7	0.00748735
	MCP_2	9	7.77 - 9.93	8.84	8.17 - 9.74	0.201638		9.12	7.98 - 9.93	8.87	8.17 - 9.74	0.0979591		9.01	7.77 - 9.83	8.87	8.17 - 9.74	0.253667		9.01	7.45 - 9.93	8.87	8.17 - 9.74	0.70788
	MCP_4	2.69	2.07 - 3.63	2.59	1.65 - 3.83	0.275725		2.81	2.41 - 3.63	2.59	1.65 - 3.83	0.04014		2.8	2.07 - 3.54	2.63	1.65 - 3.83	0.145901		2.79	2.07 - 3.87	2.59	1.65 - 3.83	0.341714
	MIP_1alpha	2.84	1.65 - 4.87	2.38	1.77 - 4.11	0.0302216		2.86	2.01 - 4.87	2.38	1.65 - 3.59	0.00424832		2.86	2.23 - 4.11	2.38	1.65 - 3.59	0.00183518		2.98	2.23 - 4.87	2.46	1.65 - 3.59	0.000987017
	MMP_1	1.84	0.32 - 4.05	1.61	0.33 - 3.24	0.335143		1.75	1.1 - 4.05	1.56	0.33 - 3.24	0.0880278		1.75	0.76 - 4.05	1.61	0.32 - 3.24	0.289624		1.71	0.76 - 4.05	1.71	0.33 - 4.38	0.944106
	MMP_10	6.34	5.45 - 7.43	6.2	5.45 - 7.19	0.357942		6.35	5.78 - 7.01	6.2	5.45 - 7.43	0.215266		6.34	5.45 - 7.31	6.3	5.67 - 7.43	0.541614		6.31	5.45 - 6.94	6.2	5.45 - 7.43	0.897417
	NT_3	3.31	2.49 - 5.37	3.47	2.7 - 4.92	0.504669		3.44	2.49 - 4.73	3.48	2.83 - 4.92	0.606755		3.2	2.49 - 4.86	3.48	2.83 - 5.37	0.137314		3.09	2.49 - 4.73	3.51	2.83 - 5.37	0.14974
	OPG	10.58	10.02 - 11.52	10.35	9.77 - 10.91	0.041688		10.53	9.97 - 11.52	10.38	9.77 - 10.86	0.0879497		10.55	9.97 - 11.52	10.35	9.77 - 10.91	0.0457158		10.45	10.02 - 11.52	10.35	9.77 - 10.86	0.0657868
	OSM	2.66	1.44 - 5.28	2.13	1.24 - 3.84	0.0864424		2.72	1.55 - 5.28	2.13	1.53 - 3.84	0.00469739		2.87	1.78 - 5.28	1.91	1.24 - 2.95	3.18194e-05		2.87	1.78 - 5.28	2.14	1.53 - 3.84	0.00244901
	SCF	7.83	7.06 - 8.76	7.99	7.14 - 8.7	0.212226		7.88	6.99 - 8.76	7.99	7.55 - 8.7	0.134089		7.83	6.99 - 8.76	7.99	7.37 - 8.57	0.143621		7.64	7.06 - 8.62	8.01	7.55 - 8.43	0.019644
	SIRT2	6.3	3.17 - 8.98	5.9	3.51 - 7.35	0.17055		6.3	4.54 - 8.98	5.94	3.51 - 7.35	0.0826658		6.21	4.54 - 8.12	5.95	3.51 - 7.35	0.441282		6.08	3.88 - 8.98	6.06	3.17 - 7.36	0.944106
	SLAMF1	3.14	2.76 - 3.93	2.92	2.46 - 3.47	0.0334927		3.17	2.66 - 3.93	2.91	2.46 - 3.73	0.0214498		3.06	2.66 - 3.97	2.98	2.64 - 3.48	0.159566		3.17	2.66 - 3.97	2.89	2.46 - 3.73	0.0284051
	ST1A1	1.78	0.79 - 2.43	1.53	0.92 - 2.56	0.239556		1.78	1.05 - 3.02	1.64	0.92 - 2.29	0.142232		1.78	1.05 - 2.43	1.59	0.92 - 2.35	0.192766		1.78	0.94 - 4.02	1.66	0.79 - 2.56	0.838905
	STAMPB	5.95	3.8 - 8.07	5.64	4.41 - 6.98	0.201638		6.03	4.71 - 8.07	5.67	4.63 - 6.98	0.0826658		5.9	4.55 - 7.21	5.67	4.41 - 7.18	0.35142		5.9	4.27 - 8.07	5.86	3.8 - 7.18	0.961312
	TGFA	1.61	1.27 - 2.02	1.47	1 - 1.92	0.10887		1.65	1.27 - 2.02	1.47	1 - 1.92	0.0879497		1.61	1.27 - 1.93	1.46	1 - 1.92	0.0691166		1.61	1.25 - 2.02	1.47	1 - 1.92	0.145357
	TNFB	3.88	3.12 - 5.05	3.72	3.32 - 4.82	0.109963		3.95	3.12 - 5.05	3.76	3.32 - 4.39	0.0275706		3.88	3.12 - 5.05	3.72	3.32 - 4.39	0.0691166		3.86	3.12 - 5.05	3.72	3.32 - 4.29	0.137314
	TNFRSF9	6.58	5.8 - 8.3	6.46	5.71 - 7.43	0.323801		6.59	5.8 - 8.3	6.37	6.04 - 7.44	0.0917709		6.58	5.8 - 7.51	6.38	6.04 - 7.29	0.192766		6.51	5.8 - 8.3	6.37	5.71 - 7.44	0.337879
	TNFSF14	2.56	1.56 - 3.67	2.08	1.68 - 3.18	0.00408708		2.63	1.62 - 3.67	2.14	1.83 - 2.58	0.000433095		2.56	1.97 - 3.67	2.08	1.65 - 2.87	1.11493e-05		2.58	1.92 - 3.67	2.14	1.56 - 2.87	0.000309114
	TRAIL	9.36	8.87 - 10.53	9.1	8.72 - 9.74	0.0780479		9.43	8.96 - 9.93	9.1	8.72 - 9.74	0.00696996		9.43	8.96 - 9.93	9.07	8.72 - 9.96	6.9628e-05		9.45	8.96 - 9.96	9.1	8.72 - 9.74	0.00109601
	TRANCE	4.78	3.84 - 7.94	4.64	3.71 - 5.87	0.29915		4.95	3.84 - 7.94	4.66	3.71 - 5.16	0.0779279		5.03	3.84 - 5.93	4.7	3.71 - 5.75	0.102263		4.9	3.84 - 7.94	4.61	3.71 - 5.75	0.152068
	TWEAK	9.74	9.23 - 10.18	9.74	9.32 - 10.12	0.789896		9.73	9.23 - 10.05	9.8	9.41 - 10.17	0.250729		9.73	9.23 - 10.05	9.8	9.41 - 10.12	0.159566		9.69	9.23 - 10.04	9.83	9.39 - 10.17	0.130255
	uPA	10.9	10.21 - 11.74	10.92	10.14 - 11.32	0.73332		10.89	10.48 - 11.73	10.96	10.14 - 11.74	0.976781		10.89	10.21 - 11.32	10.92	10.14 - 11.35	0.634726		10.89	10.21 - 11.73	10.9	10.14 - 11.74	0.878151
	VEGF_A	11.22	10.51 - 12.13	10.89	10.54 - 11.41	0.0127285		11.27	10.81 - 12.13	10.89	10.54 - 11.44	0.00135025		11.22	10.95 - 12.13	10.82	10.51 - 11.36	0.000148829		11.23	10.74 - 12.13	10.92	10.54 - 11.44	0.00157968

## Sheet: LIPIDOME
	Supplemetal materials 1. Lipidome features across low and high levels of myocardial, epicardial, pericardial and liver fat depots. Data are presented as medians (range).
		MYOCARD						EPICARD						PERICARD						LIVER
	Metname	High group		Low group		p - adjusted		High group		Low group		p - adjusted		High group		Low group		p - adjusted		High group		Low group		p - adjusted
		median	range	median	range			median	range	median	range			median	range	median	range			median	range	median	range
	CE 16:1	4.31	1.91 - 8.24	2.74	1.77 - 4.81	0.00381505		4.12	1.91 - 8.24	2.8	1.77 - 4.81	0.00911013		4.31	1.91 - 8.24	2.89	1.77 - 7.7	0.0093353		4.31	2.01 - 8.24	2.73	1.77 - 4.16	6.03132e-05
	CE 16:2	0.05	0.03 - 0.11	0.05	0.03 - 0.08	0.304532		0.05	0.03 - 0.11	0.05	0.03 - 0.08	0.741999		0.05	0.03 - 0.09	0.05	0.03 - 0.09	0.854557		0.05	0.03 - 0.11	0.05	0.03 - 0.08	0.170587
	CE 18:0	0.62	0.42 - 0.85	0.51	0.35 - 0.74	0.0381405		0.64	0.43 - 0.82	0.5	0.35 - 0.74	0.00489255		0.61	0.43 - 0.81	0.51	0.35 - 0.85	0.0334517		0.63	0.43 - 0.85	0.5	0.35 - 0.59	0.000169321
	CE 18:1	20.54	17.61 - 23.66	19.6	15.18 - 27.54	0.207818		20.43	16.37 - 23.66	19.32	17.47 - 27.54	0.206587		20.56	18.09 - 23.66	19.76	15.77 - 27.54	0.0670852		20.56	17.66 - 23.66	18.94	15.18 - 27.54	0.0114505
	CE 18:2	48.97	41.11 - 58	53.41	43.81 - 62.62	0.0139868		50.27	41.11 - 58.05	52.84	43.81 - 59.7	0.0512355		48.26	41.11 - 58	52.84	41.33 - 62.62	0.0221857		48.97	41.11 - 58	53.77	45.95 - 62.62	0.00161987
	CE 18:3	2.42	1.46 - 3.98	2.1	1.07 - 2.67	0.0200268		2.24	1.46 - 3.8	2.18	1.53 - 2.96	0.264041		2.49	1.46 - 3.81	2.18	1.53 - 3.98	0.116252		2.48	1.46 - 3.8	2.06	1.07 - 3.12	0.0728398
	CE 20:3	1.01	0.47 - 1.35	0.71	0.46 - 1.1	0.00160667		1.06	0.53 - 1.35	0.73	0.46 - 1.08	0.0002715		1.01	0.69 - 1.35	0.7	0.46 - 1.16	9.34691e-05		1.06	0.69 - 1.35	0.72	0.47 - 1.02	2.41545e-06
	CE 20:4	8.03	5.75 - 9.85	6.95	3.93 - 10.95	0.176033		8.01	5.71 - 10.95	6.92	3.93 - 10.51	0.11819		8.03	6.15 - 10.95	6.76	3.93 - 8.83	0.0142501		8.03	5.75 - 10.95	6.88	3.93 - 8.83	0.00861903
	CE 20:5	2.21	0.64 - 7.27	2.13	1.1 - 8.19	0.847607		2.01	0.64 - 3.34	2.61	1.1 - 5.95	0.137181		2.21	0.64 - 4.22	2.74	1.03 - 7.27	0.344527		2.21	0.64 - 4.22	2.73	1.1 - 8.19	0.198557
	CE 22:5	0.09	0.07 - 0.14	0.09	0.05 - 0.13	0.716929		0.08	0.05 - 0.14	0.09	0.05 - 0.13	0.55507		0.09	0.07 - 0.14	0.09	0.05 - 0.13	0.37204		0.09	0.07 - 0.14	0.09	0.05 - 0.13	0.251315
	CE 22:6	0.99	0.53 - 1.47	1.11	0.73 - 2.02	0.357187		1.04	0.53 - 1.38	1.16	0.75 - 2.02	0.224683		1.03	0.31 - 1.44	1.17	0.75 - 2.02	0.152933		1.03	0.53 - 1.6	1.17	0.75 - 2.02	0.0642647
	diSM 14:0	0.08	0.05 - 0.14	0.08	0.03 - 0.12	0.855523		0.08	0.02 - 0.12	0.07	0.03 - 0.12	0.970051		0.08	0.04 - 0.12	0.09	0.03 - 0.14	0.344527		0.08	0.04 - 0.14	0.08	0.03 - 0.12	0.428733
	diSM 16:0	0.66	0.34 - 1.58	0.67	0.35 - 1.17	0.894028		0.63	0.3 - 0.97	0.68	0.35 - 1.58	0.68522		0.7	0.44 - 1.13	0.62	0.34 - 1.58	0.156248		0.66	0.4 - 1.13	0.67	0.35 - 1.58	0.884949
	diSM 17:0	0.18	0.12 - 0.23	0.19	0.16 - 0.24	0.25479		0.17	0.12 - 0.23	0.18	0.14 - 0.24	0.750301		0.18	0.12 - 0.22	0.18	0.15 - 0.24	0.742722		0.17	0.12 - 0.23	0.18	0.14 - 0.24	0.581873
	diSM 18:0	0.25	0.12 - 0.63	0.16	0.07 - 0.42	0.00740061		0.26	0.13 - 0.62	0.15	0.05 - 0.42	0.00235086		0.32	0.2 - 0.63	0.15	0.05 - 0.44	1.23921e-05		0.35	0.13 - 0.71	0.13	0.05 - 0.25	2.09939e-06
	diSM 25:0	0.17	0.12 - 0.24	0.19	0.14 - 0.25	0.0273306		0.17	0.12 - 0.21	0.19	0.15 - 0.25	0.0108938		0.17	0.12 - 0.24	0.19	0.13 - 0.25	0.0332505		0.16	0.12 - 0.24	0.19	0.15 - 0.25	0.000289781
	LPC 16:0	50.3	40.93 - 55.18	44.22	40.2 - 51.89	0.00469633		50.52	38.18 - 53.67	44.35	40.2 - 52.25	0.00314191		50.77	43.85 - 53.67	44.35	40.2 - 55.18	0.000119276		50.62	46 - 53.67	44.35	40.2 - 52.25	9.67425e-06
	LPC 16:1	1.81	1.04 - 3.13	1.46	0.96 - 2.98	0.0195523		1.83	1.11 - 3.13	1.33	0.96 - 2.38	0.00235086		1.81	1.18 - 3.13	1.39	0.96 - 2.98	0.0146523		1.78	1.18 - 3.13	1.33	0.96 - 2.98	0.00144274
	LPC 18:0	15.19	11.59 - 19.13	14.16	10.98 - 17.4	0.138208		15.73	12.49 - 19.13	13.95	10.98 - 16.89	0.0169924		15.24	12.53 - 19.13	14.25	10.98 - 16.91	0.0263979		15.27	12.53 - 17.82	14.16	10.98 - 16.89	0.0175986
	LPC 18:1	10.98	8.79 - 15.65	12.45	8.77 - 15	0.040142		11.09	8.79 - 14.09	12.45	9.57 - 15	0.00571983		10.81	8.79 - 15	12.17	9.57 - 14.9	0.00780003		10.74	8.18 - 13.45	12.09	8.77 - 15.65	0.00281707
	LPC 18:2	13.96	9.12 - 21.52	18.8	11.92 - 25.93	0.00341956		12.98	9.12 - 23.74	18.8	12.72 - 25.93	0.00235086		13.51	9.12 - 17.49	18.8	11.25 - 25.93	7.75306e-05		13.58	9.12 - 17.49	18.8	12.72 - 25.93	4.78171e-06
	LPC 18:3	0.41	0.23 - 0.77	0.4	0.19 - 0.72	0.847607		0.42	0.23 - 0.75	0.41	0.3 - 0.8	0.774985		0.39	0.23 - 0.6	0.45	0.3 - 0.77	0.0720452		0.4	0.21 - 0.6	0.41	0.19 - 0.77	0.343421
	LPC 20:1	0.34	0.18 - 0.51	0.37	0.22 - 0.48	0.496702		0.32	0.18 - 0.51	0.38	0.27 - 0.48	0.0942978		0.31	0.19 - 0.51	0.37	0.18 - 0.48	0.351291		0.32	0.18 - 0.51	0.37	0.22 - 0.48	0.195986
	LPC 20:2	0.51	0.23 - 1.6	0.54	0.35 - 0.92	0.90149		0.53	0.23 - 1.6	0.61	0.31 - 1.18	0.55507		0.51	0.23 - 1.6	0.55	0.3 - 1.18	0.961312		0.53	0.23 - 1.6	0.58	0.31 - 0.92	0.79122
	LPC 20:3	1.28	0.77 - 1.76	1.05	0.63 - 1.51	0.0139868		1.28	0.81 - 1.76	1.05	0.62 - 1.51	0.0256844		1.26	0.73 - 1.76	1.03	0.75 - 1.51	0.0228449		1.28	0.78 - 1.76	1.03	0.62 - 1.51	0.00826504
	LPC 20:4	3.04	2.01 - 3.69	3.39	1.92 - 4.87	0.438833		2.84	2.01 - 4.5	3.25	1.92 - 4.87	0.758568		2.87	2.28 - 4.87	2.92	1.92 - 4.29	0.854557		2.84	2.01 - 3.86	3.28	1.92 - 4.29	0.877472
	LPC 20:5	0.85	0.43 - 2.49	0.89	0.42 - 2.12	0.520598		0.65	0.4 - 1.76	0.91	0.42 - 2.12	0.043458		0.71	0.39 - 1.76	1.03	0.4 - 2.49	0.0539017		0.76	0.43 - 1.76	1.03	0.44 - 2.49	0.0384766
	LPC 22:5	0.37	0.2 - 1.09	0.36	0.19 - 0.6	0.871151		0.34	0.2 - 1.09	0.38	0.21 - 0.6	0.194216		0.36	0.27 - 1.09	0.38	0.19 - 0.58	0.478413		0.37	0.2 - 1.09	0.4	0.19 - 0.6	0.195986
	LPC 22:6	1.06	0.41 - 1.67	1.36	0.77 - 1.84	0.0391183		1.05	0.41 - 1.54	1.36	0.81 - 1.84	0.00328743		1.04	0.33 - 1.59	1.39	0.81 - 1.84	0.00273991		1.06	0.41 - 2.01	1.38	0.81 - 1.84	0.000803503
	PC 32:0	0.76	0.61 - 1.01	0.86	0.72 - 1.47	0.0251438		0.76	0.61 - 0.96	0.87	0.72 - 1.47	0.0121622		0.77	0.61 - 0.96	0.86	0.72 - 1.47	0.0334517		0.76	0.55 - 0.97	0.86	0.69 - 1.47	0.0346191
	PC 32:1	1.21	0.53 - 2.99	0.8	0.43 - 1.55	0.00875319		1.2	0.57 - 2.99	0.83	0.49 - 1.55	0.00897003		1.21	0.62 - 2.99	0.8	0.49 - 2.92	0.0164972		1.21	0.68 - 2.99	0.84	0.43 - 1.67	0.000565192
	PC 32:2	0.19	0.07 - 0.49	0.18	0.08 - 0.58	0.418304		0.19	0.07 - 0.58	0.18	0.11 - 0.41	0.807141		0.18	0.07 - 0.27	0.19	0.11 - 0.58	0.389597		0.18	0.07 - 0.27	0.18	0.1 - 0.58	0.984043
	PC 34:1	13.8	10.46 - 19.74	13.7	8.09 - 18.38	0.43138		14.04	11.58 - 19.74	13.7	10.46 - 18.38	0.23836		14.18	12.25 - 19.74	13.22	10.46 - 18.38	0.0375619		14.18	10.96 - 19.74	13.36	8.09 - 18.38	0.107924
	PC 34:2	24.64	21.02 - 31.21	28.16	20.74 - 34	0.0510714		25.2	21.02 - 31.69	28.16	20.74 - 33.01	0.166821		24.76	21.02 - 31.21	28.16	20.74 - 34	0.0815301		25.18	21.02 - 31.21	27.86	20.74 - 34	0.0496068
	PC 34:3	1.09	0.76 - 1.49	1.01	0.75 - 1.62	0.253175		1.03	0.76 - 1.54	1.06	0.77 - 1.62	0.940432		1.03	0.76 - 1.78	1.07	0.77 - 1.62	0.523626		1.03	0.71 - 1.42	1.06	0.75 - 1.62	0.854215
	PC 36:1	2.74	1.92 - 3.65	2.43	1.96 - 3.87	0.50462		2.82	2.12 - 3.65	2.51	1.96 - 3.87	0.184955		2.82	1.92 - 3.29	2.39	1.97 - 3.87	0.156248		2.6	1.92 - 3.65	2.39	1.96 - 3.87	0.251315
	PC 36:2	13.56	7.97 - 17.32	14.4	10.83 - 17.73	0.147737		14.28	10.28 - 17.32	14.4	10.83 - 17.38	0.645798		13.53	10.28 - 17.32	14.57	7.97 - 17.38	0.0601784		13.56	10.28 - 17.32	14.48	11.83 - 17.73	0.0384766
	PC 36:3	7.63	5.95 - 9.21	6.9	5.51 - 8.42	0.207818		7.55	5.9 - 9.21	7.08	5.51 - 8.42	0.140303		7.5	5.42 - 8.69	6.95	5.51 - 8.42	0.28545		7.5	5.42 - 9.21	6.94	5.51 - 8.42	0.0971423
	PC 36:4	10.27	7.23 - 13.82	9.74	6.85 - 12.76	0.253871		9.44	7.77 - 11.88	9.33	6.85 - 12.76	0.304916		9.88	8.26 - 13.82	8.83	6.85 - 12.69	0.058405		9.9	8.26 - 13.82	9.02	6.85 - 11.66	0.0419236
	PC 36:5	2.22	0.94 - 5.86	2.48	1.21 - 5.29	0.840162		2.06	0.94 - 5.86	2.74	1.21 - 5.29	0.0342676		2.24	0.94 - 5.86	2.81	1.18 - 5.29	0.156248		2.24	0.94 - 5.86	2.81	1.23 - 5.29	0.0836949
	PC 38:1	0.1	0.02 - 0.16	0.12	0.04 - 0.18	0.303112		0.11	0.02 - 0.15	0.13	0.05 - 0.18	0.194216		0.12	0.02 - 0.15	0.11	0.04 - 0.18	0.854557		0.1	0.02 - 0.15	0.13	0.04 - 0.18	0.0513107
	PC 38:3	2.5	1.39 - 3.55	1.65	1.22 - 3.02	0.00341956		2.5	1.22 - 3.55	1.7	1.16 - 3.02	0.0002715		2.46	1.7 - 3.55	1.6	1.16 - 3.02	9.89802e-05		2.5	1.7 - 3.55	1.66	1.22 - 3.02	7.57575e-06
	PC 38:4	5.47	4.24 - 7.7	5.17	2.69 - 7.72	0.123494		5.47	3.82 - 7.72	4.96	2.69 - 6.74	0.0297669		5.68	4.14 - 7.72	4.64	2.69 - 6.29	0.00305976		5.68	4.14 - 7.78	4.66	2.69 - 5.77	0.00144274
	PC 38:5	3.48	2.05 - 6.44	3.43	2.04 - 5.32	0.847607		3.13	2.05 - 4.37	3.49	2.04 - 5.32	0.0934548		3.48	2.05 - 4.76	3.68	2.04 - 6.44	0.703106		3.48	2.05 - 4.29	3.58	2.09 - 6.44	0.402027
	PC 38:6	5.85	3.1 - 8.23	6.74	4.25 - 10.11	0.25479		5.74	3.1 - 7.89	6.74	4.02 - 10.11	0.0197248		5.79	2.21 - 8.05	6.94	4.25 - 10.11	0.0379015		5.8	3.1 - 8.91	6.79	4.29 - 10.11	0.00776312
	PC 40:5	0.63	0.42 - 1.01	0.52	0.29 - 0.67	0.01196		0.58	0.38 - 1.01	0.53	0.29 - 0.66	0.140303		0.63	0.42 - 1.01	0.52	0.29 - 0.77	0.0379015		0.63	0.42 - 1.01	0.52	0.29 - 0.73	0.00809113
	PC 40:6	1.96	1.27 - 3.44	1.8	0.98 - 3.19	0.582256		1.93	1.27 - 3.44	1.8	0.98 - 3.19	0.766797		1.95	0.59 - 3.44	2	0.98 - 3.2	0.878119		1.98	1.27 - 3.44	1.8	0.98 - 3.2	0.774985
	SM 14:0	3.48	2.53 - 5.6	3.16	2.31 - 4.28	0.0745899		3.47	2.53 - 5.6	3.2	2.31 - 4.69	0.135775		3.4	2.53 - 5.6	3.34	2.31 - 4.34	0.596273		3.35	2.53 - 5.6	3.16	2.31 - 4.69	0.131064
	SM 14:1	0.27	0.17 - 0.36	0.22	0.17 - 0.45	0.0910538		0.26	0.18 - 0.45	0.23	0.17 - 0.34	0.0942978		0.23	0.17 - 0.36	0.25	0.17 - 0.45	0.954456		0.26	0.17 - 0.36	0.25	0.17 - 0.45	0.242796
	SM 15:0	1.59	1.3 - 2.14	1.61	1.03 - 2	0.840162		1.58	1.14 - 2.14	1.63	1.03 - 2.38	0.427237		1.44	1.03 - 2.14	1.66	1.12 - 2.13	0.049699		1.51	1.14 - 2.14	1.62	1.12 - 2.38	0.107583
	SM 16:0	27.47	23.39 - 33.25	29.25	25.38 - 33.39	0.0142776		28.01	24.72 - 33.25	29.46	23.39 - 33.39	0.0683753		28.01	24.72 - 33.25	29.04	23.39 - 33.39	0.0375619		27.42	23.3 - 33.25	29.25	23.39 - 31.43	0.0224757
	SM 16:1	3.65	2.63 - 4.45	3.42	2.88 - 4.39	0.151137		3.75	3.12 - 4.6	3.39	2.63 - 4.1	0.00422892		3.71	2.95 - 4.45	3.41	2.63 - 3.92	0.049699		3.75	3.05 - 4.45	3.41	2.63 - 4.1	0.0169333
	SM 17:0	0.78	0.63 - 1.07	0.78	0.56 - 1	0.894028		0.79	0.63 - 1.07	0.78	0.56 - 1	0.577705		0.77	0.63 - 1.07	0.79	0.56 - 1	0.442323		0.78	0.63 - 1.07	0.77	0.56 - 1	0.598388
	SM 17:1	0.12	0.09 - 0.16	0.12	0.08 - 0.15	0.894028		0.12	0.09 - 0.19	0.13	0.08 - 0.2	0.830792		0.12	0.08 - 0.19	0.12	0.09 - 0.15	0.478413		0.13	0.09 - 0.19	0.12	0.1 - 0.2	0.774985
	SM 18:0	5.83	4.2 - 7.85	4.94	3.54 - 6.43	0.0566246		5.79	4.34 - 7.85	4.93	3.54 - 6.43	0.0118159		5.9	4.34 - 7.85	4.94	3.54 - 6.31	0.00276517		6.06	4.36 - 7.85	4.82	3.54 - 6.06	4.78171e-06
	SM 18:1	2.47	1.91 - 4.07	2.37	1.49 - 3.24	0.291329		2.68	2.03 - 4.07	2.33	1.49 - 3.24	0.00871994		2.62	1.85 - 4.07	2.33	1.49 - 3.24	0.0142501		2.83	2.11 - 4.07	2.2	1.49 - 2.76	0.00010966
	SM 18:2	0.15	0.12 - 0.21	0.15	0.11 - 0.2	0.487115		0.16	0.12 - 0.21	0.15	0.11 - 0.2	0.963212		0.15	0.1 - 0.21	0.15	0.11 - 0.2	0.475948		0.15	0.12 - 0.21	0.14	0.11 - 0.2	0.799261
	SM 19:0	0.39	0.29 - 0.63	0.38	0.24 - 0.54	0.363895		0.42	0.29 - 0.63	0.35	0.24 - 0.56	0.0355947		0.39	0.26 - 0.63	0.38	0.24 - 0.54	0.398012		0.46	0.29 - 0.66	0.36	0.24 - 0.56	0.00776312
	SM 20:0	3.77	2.98 - 4.42	3.8	2.99 - 4.93	0.985661		3.81	3.29 - 4.95	3.79	2.98 - 4.44	0.50285		3.8	3.07 - 4.95	3.79	2.99 - 4.75	0.782735		4.03	3.16 - 4.95	3.74	2.81 - 4.93	0.0902192
	SM 20:1	1.39	1.1 - 1.81	1.37	1.07 - 1.81	0.99226		1.42	1.1 - 1.81	1.35	1.07 - 1.81	0.140303		1.42	0.91 - 1.81	1.35	1.07 - 1.81	0.369501		1.45	1.1 - 1.81	1.37	1.07 - 1.81	0.107924
	SM 21:0	1.21	0.83 - 1.62	1.23	0.76 - 1.74	0.908863		1.2	0.83 - 1.62	1.24	0.76 - 1.87	0.976781		1.2	0.83 - 1.62	1.26	0.76 - 1.74	0.260535		1.21	0.83 - 1.62	1.24	0.76 - 1.87	0.807244
	SM 21:1	0.2	0.15 - 0.3	0.23	0.15 - 0.3	0.422315		0.21	0.15 - 0.3	0.21	0.15 - 0.32	0.798977		0.2	0.14 - 0.3	0.23	0.15 - 0.27	0.135775		0.21	0.15 - 0.3	0.2	0.15 - 0.32	0.815168
	SM 22:0	6.35	5.22 - 7.4	6.12	5.03 - 8.01	0.520598		6.3	4.99 - 7.27	5.89	5.03 - 7.73	0.264041		6.3	4.99 - 7.5	5.91	5.03 - 7.73	0.344527		6.35	5.47 - 7.4	5.93	5.04 - 8.01	0.195986
	SM 22:1	5.43	4.2 - 6.71	5.35	4.42 - 6.32	0.582256		5.43	4.2 - 6.71	5.38	4.42 - 6.15	0.332074		5.24	4.2 - 6.71	5.39	4.54 - 5.79	0.513154		5.27	4.2 - 6.27	5.41	4.42 - 6.32	0.680721
	SM 22:2	0.41	0.3 - 0.6	0.37	0.28 - 0.47	0.117872		0.4	0.34 - 0.51	0.37	0.28 - 0.6	0.156248		0.39	0.3 - 0.51	0.41	0.28 - 0.6	0.523626		0.4	0.3 - 0.51	0.37	0.28 - 0.6	0.361046
	SM 23:0	2.86	2.32 - 3.69	2.8	1.97 - 3.51	0.580591		2.83	2.25 - 3.31	2.76	1.97 - 3.69	0.830792		2.82	2.25 - 3.31	2.96	1.97 - 3.69	0.344527		2.86	2.25 - 3.34	2.86	2.39 - 3.69	0.892338
	SM 23:1	2.48	1.68 - 3.03	2.55	1.83 - 3.22	0.542988		2.45	1.68 - 2.84	2.6	2.01 - 3.22	0.043458		2.32	1.68 - 2.84	2.67	2.01 - 3.22	0.0025305		2.4	1.68 - 2.83	2.6	2.01 - 3.22	0.0045642
	SM 23:2	0.15	0.06 - 0.32	0.08	0.01 - 0.19	0.0138349		0.14	0.02 - 0.2	0.08	0.01 - 0.19	0.0448278		0.15	0.07 - 0.32	0.07	0.02 - 0.19	0.00108501		0.16	0.08 - 0.32	0.08	0.01 - 0.19	8.04024e-05
	SM 24:0	4.77	3.32 - 5.8	4.5	3.67 - 6.06	0.357187		4.55	3.32 - 5.8	4.52	3.62 - 6.06	0.854215		4.74	3.32 - 5.8	4.52	3.67 - 6.06	0.344527		4.63	3.32 - 5.8	4.57	3.62 - 6.06	0.783127
	SM 24:1	15.35	12 - 19.22	15.68	12.7 - 18.98	0.840162		14.71	12 - 19.22	16.03	11.74 - 18.98	0.0555537		15.95	12 - 19.35	15.1	12.7 - 18.98	0.596273		14.71	12 - 19.22	16.03	11.74 - 18.98	0.0836949
	SM 24:2	6.27	5.13 - 7.97	6.66	5.37 - 8.89	0.42965		6.37	5.35 - 7.74	6.66	5.42 - 8.89	0.140303		6.37	5.13 - 7.72	6.71	5.37 - 8.89	0.207387		5.99	5.13 - 7.08	6.87	5.37 - 8.89	0.00643722
	SM 25:0	0.45	0.33 - 0.61	0.47	0.34 - 0.61	0.70853		0.45	0.33 - 0.59	0.46	0.34 - 0.61	0.455124		0.45	0.33 - 0.59	0.48	0.34 - 0.61	0.166821		0.45	0.33 - 0.61	0.48	0.34 - 0.61	0.104478
	SM 25:1	1	0.65 - 1.46	1.01	0.65 - 1.32	0.931804		0.92	0.65 - 1.46	1.01	0.65 - 1.41	0.830792		0.93	0.65 - 1.74	1.01	0.65 - 1.41	0.521188		0.92	0.65 - 1.26	1.01	0.65 - 1.41	0.598388
	TAG 48:0	0.77	0.25 - 2.62	0.55	0.16 - 2.69	0.0786449		0.9	0.27 - 2.62	0.52	0.16 - 2.69	0.0257936		0.76	0.3 - 2.06	0.5	0.16 - 2.69	0.0142501		0.9	0.46 - 2.62	0.48	0.16 - 2.69	2.55934e-05
	TAG 48:1	2.97	0.96 - 7.08	1.68	0.5 - 3.7	0.015535		2.88	1.17 - 7.08	1.68	0.66 - 3.7	0.00571983		2.82	1.49 - 4.93	1.63	0.66 - 5.43	0.00666984		3.11	1.57 - 7.08	1.57	0.5 - 3.45	8.81e-06
	TAG 48:2	1.78	0.72 - 5.13	1.21	0.49 - 2.92	0.0381405		1.68	0.87 - 5.13	1.31	0.49 - 2.84	0.0345031		1.72	1.06 - 2.84	1.4	0.49 - 4.03	0.0720452		1.85	1.12 - 5.13	1.17	0.49 - 2.92	0.000837528
	TAG 48:3	0.39	0.25 - 1.28	0.33	0.16 - 1.15	0.253871		0.37	0.24 - 1.28	0.39	0.16 - 0.78	0.524685		0.38	0.25 - 0.59	0.4	0.16 - 1.15	0.924628		0.38	0.25 - 1.28	0.34	0.16 - 1.15	0.175034
	TAG 50:0	0.51	0.18 - 1.05	0.35	0.2 - 2.5	0.0888502		0.6	0.19 - 1.05	0.35	0.2 - 2.5	0.0367272		0.54	0.22 - 1.6	0.28	0.18 - 2.5	0.00569712		0.6	0.33 - 1.05	0.29	0.18 - 2.5	2.83554e-05
	TAG 50:1	7.98	2.29 - 11.25	5.21	0.86 - 8.95	0.0116463		8.11	3.19 - 11.25	5.38	1.81 - 8.95	0.00422892		7.98	4.55 - 12.27	4.57	1.81 - 8.99	0.000699444		8.38	6.67 - 11.25	4.61	0.86 - 8.95	2.09939e-06
	TAG 50:2	8.91	4.45 - 13.46	6.85	2.27 - 10.47	0.00469633		8.85	5.15 - 13.21	6.9	3 - 10.47	0.0111818		9.16	6.29 - 13.21	6.85	3 - 13.46	0.00108501		9.24	6.29 - 13.21	6.75	2.27 - 10.47	8.81e-06
	TAG 50:3	3.28	1.93 - 4.98	3.04	1.4 - 3.57	0.0523837		3	1.93 - 4.18	3.08	1.4 - 4.8	0.693614		3.08	1.93 - 4.1	3.1	1.4 - 4.98	0.839214		3.08	1.93 - 4.18	3.08	1.4 - 4.8	0.198557
	TAG 50:4	0.78	0.5 - 1.56	0.81	0.52 - 1.18	0.70853		0.7	0.5 - 1.04	0.85	0.52 - 1.56	0.0683753		0.7	0.5 - 0.96	0.93	0.52 - 1.56	0.00311605		0.69	0.5 - 0.99	0.86	0.52 - 1.56	0.0224757
	TAG 52:0	0.09	0.04 - 0.72	0.25	0.05 - 2.2	0.0138349		0.11	0.04 - 1.95	0.19	0.05 - 2.2	0.252594		0.11	0.04 - 0.72	0.17	0.05 - 2.2	0.311922		0.09	0.04 - 0.64	0.28	0.05 - 2.2	0.00826504
	TAG 52:1	2.83	0.85 - 4.05	1.8	0.35 - 3.52	0.0116463		3.1	0.78 - 4.05	1.85	0.68 - 3.52	0.00396754		3.01	1.76 - 5.29	1.59	0.68 - 3.52	7.75306e-05		3.24	1.93 - 4.05	1.59	0.35 - 3.52	2.78481e-06
	TAG 52:2	22.83	14.81 - 27.56	21.92	6.33 - 27.58	0.176033		23.91	9.67 - 30.02	21.47	8.56 - 27.21	0.0256844		23.91	19.7 - 30.02	18.94	8.56 - 27.21	0.000873004		24.2	19.18 - 27.58	18.35	6.33 - 27.21	0.000169321
	TAG 52:3	15.91	12.16 - 20.34	16.32	7.26 - 21.31	0.863372		14.9	9.33 - 19.62	16.92	7.26 - 21.31	0.137181		15.9	11.83 - 19.37	16.76	7.26 - 21.31	0.694756		15.9	12.16 - 19.37	16.76	7.26 - 21.31	0.421232
	TAG 52:4	4.98	2.88 - 10.25	5.35	2.75 - 10.86	0.644418		4.59	2.88 - 8.64	5.67	2.75 - 10.25	0.0345031		4.86	2.88 - 7.45	5.67	2.75 - 10.25	0.108263		4.96	2.88 - 7.45	6.14	2.75 - 10.86	0.0456289
	TAG 52:5	1.18	0.58 - 3.05	1.23	0.81 - 2.33	0.496702		1.01	0.58 - 2.17	1.23	0.81 - 2.95	0.0256418		1.04	0.58 - 1.75	1.35	0.81 - 3.05	0.0180432		1.05	0.58 - 1.75	1.32	0.81 - 3.05	0.0270029
	TAG 54:0	0.11	0.02 - 1.95	0.52	0.06 - 5.84	0.01196		0.17	0.02 - 4.45	0.45	0.06 - 5.84	0.0952427		0.22	0.02 - 1.95	0.42	0.02 - 5.84	0.108263		0.09	0.02 - 1.43	0.87	0.07 - 5.84	0.000410348
	TAG 54:1	0.35	0.17 - 3.06	0.99	0.21 - 8.32	0.01196		0.47	0.17 - 7.15	0.95	0.21 - 8.32	0.304916		0.47	0.17 - 3.06	0.93	0.21 - 8.32	0.37204		0.42	0.17 - 2.49	1.18	0.21 - 8.32	0.00643722
	TAG 54:2	1.94	1.19 - 3.99	1.8	0.86 - 2.81	0.120641		2.39	1.17 - 3.99	1.92	1.19 - 2.65	0.00911013		2.1	1.7 - 3.99	1.86	1.17 - 2.65	0.00798735		2.12	1.7 - 3.99	1.74	0.86 - 2.65	0.000542505
	TAG 54:3	5.94	3.37 - 10.57	6.26	3.39 - 8.97	0.644418		6.35	3.39 - 10.57	6.37	4.82 - 8.97	0.701993		6.2	4.28 - 10.57	6.2	3.37 - 8.97	0.854557		5.85	4.28 - 10.57	6.01	3.39 - 8.97	0.251315
	TAG 54:4	3.71	2.56 - 7.14	4.7	2.24 - 9.43	0.310637		3.56	2.24 - 8.48	4.84	2.25 - 8.52	0.0118159		3.71	2.58 - 5.73	4.76	2.24 - 8.52	0.0720452		3.43	2.65 - 5.73	4.84	2.24 - 9.43	0.00376247
	TAG 54:5	2.13	1.17 - 6.02	2.39	1.38 - 8.05	0.304532		1.84	1.17 - 5.45	2.52	1.55 - 4.74	0.00911013		2.09	1.17 - 3.33	2.44	1.38 - 6.02	0.0322727		2.01	1.17 - 3.33	2.52	1.38 - 8.05	0.00281707
	TAG 54:6	1.03	0.47 - 4.6	1.11	0.73 - 3.48	0.422315		0.91	0.47 - 2.51	1.26	0.73 - 2.79	0.00911013		0.95	0.47 - 1.94	1.37	0.73 - 4.6	0.0131793		0.99	0.47 - 1.94	1.23	0.73 - 4.6	0.00448502
	TAG 54:7	0.31	0.11 - 1.84	0.36	0.22 - 1.29	0.275417		0.28	0.11 - 1.15	0.44	0.25 - 1.29	0.0093353		0.29	0.14 - 1.15	0.53	0.25 - 1.84	0.00280061		0.29	0.11 - 1.15	0.47	0.25 - 1.84	0.00360872
	TAG 56:0	0.18	0.04 - 3.46	1.01	0.06 - 9.62	0.0139868		0.33	0.05 - 7.36	0.93	0.06 - 9.62	0.0952427		0.41	0.04 - 3.46	0.86	0.04 - 9.62	0.156248		0.17	0.04 - 2.8	1.7	0.13 - 9.62	0.000410348
	TAG 56:1	0.2	0.04 - 4.18	1.17	0.05 - 10.87	0.0138349		0.38	0.07 - 7.54	1.17	0.05 - 10.87	0.115054		0.54	0.04 - 4.18	1.09	0.04 - 10.87	0.152933		0.18	0.02 - 2.85	1.65	0.17 - 10.87	0.000365866
	TAG 56:2	0.14	0.06 - 2.07	0.62	0.09 - 5.34	0.01196		0.18	0.07 - 5.03	0.55	0.09 - 5.34	0.102454		0.25	0.05 - 2.07	0.5	0.06 - 5.34	0.139359		0.12	0.05 - 1.44	1	0.09 - 5.34	0.000410348
	TAG 56:3	0.21	0.08 - 1.02	0.48	0.13 - 2.51	0.0139805		0.27	0.14 - 1.59	0.48	0.13 - 2.51	0.224683		0.27	0.1 - 1.02	0.41	0.08 - 2.51	0.228651		0.21	0.1 - 0.86	0.51	0.13 - 2.51	0.00144274
	TAG 56:4	0.35	0.14 - 3.33	1.26	0.38 - 7.81	0.00416647		0.5	0.18 - 5.63	1.26	0.38 - 7.81	0.0257936		0.44	0.18 - 3.33	1.1	0.14 - 7.81	0.0296315		0.28	0.12 - 2.96	1.59	0.38 - 7.81	9.80479e-05
	TAG 56:5	0.44	0.26 - 0.77	0.57	0.31 - 1.1	0.021794		0.48	0.26 - 0.84	0.56	0.31 - 1.1	0.135775		0.43	0.31 - 0.77	0.51	0.31 - 1.1	0.0720452		0.41	0.26 - 0.63	0.58	0.35 - 1.1	0.000299762
	TAG 56:6	0.75	0.49 - 1.45	0.87	0.46 - 1.3	0.43138		0.69	0.46 - 1.24	0.88	0.57 - 1.45	0.00373624		0.72	0.49 - 1.24	0.91	0.46 - 1.45	0.0620085		0.7	0.49 - 1.24	0.88	0.46 - 1.45	0.0377669
	TAG 56:7	0.83	0.35 - 3.12	1.01	0.55 - 3.81	0.269883		0.74	0.35 - 2.8	1.03	0.55 - 3.81	0.0155257		0.83	0.33 - 2.8	1.03	0.55 - 3.81	0.0271878		0.77	0.35 - 2.8	1.06	0.55 - 3.81	0.0246486
	TAG 56:8	0.31	0.09 - 1.86	0.42	0.17 - 2.81	0.161375		0.27	0.09 - 1.31	0.43	0.23 - 2.81	0.00897003		0.28	0.09 - 1.31	0.49	0.24 - 2.81	0.00521159		0.31	0.09 - 1.31	0.51	0.23 - 2.81	0.0045642
	TAG 56:9	0.04	0.01 - 0.36	0.04	0.02 - 0.36	0.494947		0.03	0.01 - 0.19	0.05	0.02 - 0.36	0.0141797		0.03	0.01 - 0.19	0.06	0.02 - 0.36	0.0160265		0.04	0.01 - 0.19	0.05	0.02 - 0.36	0.00714881
	TAG 58:10	0.03	0 - 0.47	0.05	0.01 - 0.46	0.0745899		0.03	0 - 0.12	0.05	0.02 - 0.46	0.00314191		0.03	0.01 - 0.12	0.07	0.01 - 0.47	0.00046156		0.03	0 - 0.12	0.06	0.01 - 0.47	0.00246293
	TAG 58:8	0.17	0.05 - 1.13	0.23	0.09 - 1.66	0.0139868		0.15	0.05 - 0.56	0.24	0.12 - 1.66	0.00235086		0.15	0.05 - 0.56	0.24	0.1 - 1.66	0.00108501		0.14	0.05 - 0.56	0.24	0.13 - 1.66	0.00101649
	TAG 58:9	0.06	0 - 0.6	0.1	0.03 - 1.14	0.017977		0.06	0 - 0.24	0.11	0.04 - 1.14	0.00314191		0.06	0 - 0.24	0.12	0.04 - 1.14	0.00046156		0.05	0 - 0.24	0.12	0.04 - 1.14	0.000134122

## Sheet: METABOLOME
	Supplemetal materials 1. Metabolome features across low and high levels of myocardial, epicardial, pericardial and liver fat depots. Data are presented as medians (range).
		MYOCARD						EPICARD						PERICARD						LIVER
	Metname	High group		Low group		p - adjusted		High group		Low group		p - adjusted		High group		Low group		p - adjusted		High group		Low group		p - adjusted
		median	range	median	range			median	range	median	range			median	range	median	range			median	range	median	range
	1-(1-enyl-palmitoyl)-2-arachidonoyl-GPE (P-16:0/20:4)*	71823648	42411864 - 135883168	63298304	36592200 - 119830296	0.298455		68468768	45012032 - 135883168	63191424	36592200 - 104067688	0.157234		76957720	53236748 - 135883168	59479396	36592200 - 119830296	0.0118261		71823648	53236748 - 135883168	60267768	36592200 - 104067688	0.0381526
	1-(1-enyl-palmitoyl)-2-linoleoyl-GPC (P-16:0/18:2)*	142392192	94057600 - 253791280	170851968	101232304 - 287293632	0.246768		137871376	94057600 - 214227824	175451552	119909336 - 244144240	0.0245182		140890512	94057600 - 279791936	173096368	119909336 - 287293632	0.0626024		139875104	94057600 - 212905232	173096368	119909336 - 253791280	0.0173393
	1-(1-enyl-palmitoyl)-2-linoleoyl-GPE (P-16:0/18:2)*	14628939	8612355 - 24414408	12949729	8618728 - 33163742	0.898942		13512122	8612355 - 24414408	14426976	8618728 - 24398828	0.903524		13512122	8612355 - 31421256	13559014	8618728 - 33163742	0.877162		13512122	8612355 - 24414408	13235375	8618728 - 24398828	0.752574
	1-(1-enyl-palmitoyl)-2-oleoyl-GPC (P-16:0/18:1)*	66839852	41122420 - 113206472	87463408	46545400 - 156075104	0.10347		66839852	41122420 - 111058920	88206968	63418492 - 156075104	0.00974378		69312984	46545400 - 103028920	88206968	63052924 - 156075104	0.0087694		64475124	41122420 - 98903304	84305232	60914320 - 156075104	0.00258424
	1-(1-enyl-palmitoyl)-2-oleoyl-GPE (P-16:0/18:1)*	15785055	12104823 - 23968642	15398561	9830649 - 32525592	0.843584		16096920	10672577 - 23968642	15537797	9830649 - 23082094	0.680718		16096920	12104823 - 26055588	14934507	9830649 - 32525592	0.223401		15226759	12104823 - 23968642	15216358	10358863 - 23082094	0.468784
	1-(1-enyl-palmitoyl)-2-palmitoleoyl-GPC (P-16:0/16:1)*	6033112	4046142 - 12055517	6713711	4067135 - 12593026	0.547948		5926955	4046142 - 9147431	6763934	4768899 - 12593026	0.0987369		6033112	4046142 - 10024500	6833430	4768899 - 12593026	0.202383		5775549	4046142 - 8387004	6766096	4768899 - 12593026	0.0665048
	1-(1-enyl-palmitoyl)-2-palmitoyl-GPC (P-16:0/16:0)*	53362616	33422096 - 90210296	54282488	33544470 - 94870144	0.898942		50974128	33422096 - 70421360	54282488	33544470 - 94870144	0.479847		54474100	38714332 - 70656248	54839072	33544470 - 94870144	0.793658		51377540	33422096 - 66698336	52834856	33544470 - 94870144	0.752574
	1-(1-enyl-palmitoyl)-GPC (P-16:0)*	12923470	8551652 - 27241068	16836490	10132475 - 30308886	0.217708		12383227	8443961 - 25848252	16900696	10132475 - 25679346	0.00974378		12564525	8443961 - 22361938	17306768	10132475 - 30308886	0.0139408		12183936	8443961 - 19516920	16836490	10132475 - 25679346	0.0153696
	1-(1-enyl-palmitoyl)-GPE (P-16:0)*	3069255	1830402 - 4238457	3015846	1597557 - 5594835	0.937499		3022909	1961500 - 4165372	3291981	1597557 - 4450996	0.399866		3043902	1830402 - 4183485	3258682	1597557 - 5594835	0.61386		2798263	1830402 - 4165372	3180159	2245269 - 4450996	0.324985
	1-(1-enyl-stearoyl)-2-arachidonoyl-GPE (P-18:0/20:4)*	124023728	77575856 - 218309824	125322336	61902624 - 260738016	0.660217		132952384	82571160 - 228158768	125322336	61902624 - 220594816	0.642046		136685696	98325440 - 283038240	119780704	61902624 - 260738016	0.124862		119780704	98325440 - 228158768	121362424	61902624 - 220594816	0.658085
	1-(1-enyl-stearoyl)-2-linoleoyl-GPE (P-18:0/18:2)*	39199192	28839418 - 64464852	38401296	20180098 - 86843360	0.966208		39765268	27947272 - 62532192	38417736	20180098 - 66376948	0.931996		36930968	27947272 - 99462280	38401296	20180098 - 86843360	0.99226		36894220	19801300 - 60310528	38401296	20180098 - 66376948	0.673591
	1-(1-enyl-stearoyl)-2-oleoyl-GPE (P-18:0/18:1)	16299709	11773845 - 29271268	18125292	9546615 - 40200128	0.958083		17642780	11295279 - 31356662	17128260	10149189 - 28321548	0.631374		17852144	13944779 - 39458320	15935176	10149189 - 40200128	0.223401		15829459	13220510 - 31356662	16509219	9546615 - 29271268	0.536377
	1-(1-enyl-stearoyl)-GPE (P-18:0)*	887463	539425 - 1419355	990113	544478 - 2115965	0.698112		844021	544478 - 1311322	994893	695454 - 2115965	0.216016		887307	539425 - 1702494	990113	544478 - 2115965	0.489888		844021	539425 - 1250204	994893	544478 - 1685794	0.0590942
	1-arachidonoyl-GPC (20:4n6)*	162300320	75391872 - 274578720	159835744	90072536 - 308379808	0.857453		148242448	75391872 - 286985792	162781856	82117848 - 308379808	0.759325		161646800	75391872 - 308379808	159835744	90072536 - 273876416	0.940624		161646800	75391872 - 382476960	161829824	82117848 - 268485216	0.99226
	1-arachidonoyl-GPE (20:4n6)*	13786341	7370459 - 21282618	12208309	6769391 - 21883810	0.465364		13299442	8040890 - 21883810	11876465	6574923 - 18528354	0.296731		13299442	8233374 - 21883810	11539917	7370459 - 21282618	0.140676		13299442	8233374 - 21883810	11650206	6574923 - 20065976	0.135784
	1-arachidonoyl-GPI (20:4)*	2846279	1224986 - 5087049	2067626	1030503 - 4129925	0.0298451		2557657	1403640 - 5087049	1947537	1030503 - 4129925	0.120018		2831068	1224986 - 5087049	1697437	1030503 - 4860523	0.00785329		2831068	1224986 - 5914564	2067626	1030503 - 4129925	0.0216391
	1-lignoceroyl-GPC (24:0)	1456453	906410 - 2549285	1679859	1178920 - 2898958	0.305457		1270451	906410 - 1919264	1679859	1155154 - 2898958	0.013403		1319243	906410 - 1939713	1793277	1218809 - 2898958	0.005845		1212274	906410 - 1822139	1706974	1155154 - 2898958	0.00110946
	1-linolenoyl-GPC (18:3)*	12860079	4936193 - 26416770	13776451	4197328 - 31203382	0.963284		12860079	4936193 - 23773876	13906055	8568198 - 31203382	0.399866		12860079	4936193 - 33423844	15076774	9015641 - 31203382	0.109406		12280429	4936193 - 23773876	13776451	4197328 - 31203382	0.310242
	1-linoleoyl-2-arachidonoyl-GPC (18:2/20:4n6)*	129550756	48021544 - 231882352	82862128	47477000 - 207886352	0.0919173		120938504	48021544 - 207886352	82862128	47477000 - 186924320	0.171571		121527904	48021544 - 207886352	82739168	47477000 - 231882352	0.0561221		119302048	48021544 - 234686544	82902700	47477000 - 186924320	0.102193
	1-linoleoyl-2-linolenoyl-GPC (18:2/18:3)*	14448247	3169083 - 32700630	13682112	6069844 - 33095632	0.918529		11758005	3169083 - 32043160	14013635	6069844 - 33404844	0.606422		11172766	3169083 - 26295390	14527870	6973396 - 33095632	0.193759		11292899	3169083 - 30451744	14013635	6604107 - 33095632	0.332538
	1-linoleoyl-GPC (18:2)	627116480	244383440 - 903588672	757392896	421937728 - 1041194624	0.117981		599862976	244383440 - 1064647040	783410496	421937728 - 1041194624	0.00937503		587759936	244383440 - 806590848	783410496	421937728 - 1041194624	0.00176646		596001664	244383440 - 852291776	771805056	421937728 - 1041194624	0.00253367
	1-linoleoyl-GPE (18:2)*	16443486	5904628 - 37194640	16173071	9104642 - 40367020	0.898942		14795154	5904628 - 37194640	16173071	10668114 - 40367020	0.668161		15307268	5904628 - 26492920	16459410	9104642 - 40367020	0.554479		15818118	5904628 - 37194640	15788630	9104642 - 40367020	0.717916
	1-linoleoyl-GPI (18:2)*	926069	254326 - 1589591	764224	303775 - 1793223	0.605083		785226	313310 - 1589591	862438	303775 - 1880969	0.562984		801082	254326 - 2518153	841440	303775 - 1567577	0.99226		920829	254326 - 1589591	862438	303775 - 1793223	0.981056
	1-linoleoylglycerol (18:2)	3802386	1782447 - 6361024	3440454	1571672 - 6154236	0.68533		3791404	1782447 - 5969354	3421508	1571672 - 5788159	0.513487		4060876	1782447 - 5969354	3428253	1571672 - 6078160	0.309487		4203527	1782447 - 31460126	3421508	2120451 - 6154236	0.347693
	1-methylguanidine	176239	70300 - 264966	171622	92222 - 295499	0.937499		176239	99461 - 264966	165631	92222 - 295499	0.723859		180768	111446 - 447824	165631	70300 - 295499	0.534405		177811	86719 - 264966	165631	70300 - 295499	0.563025
	1-methylhistidine	251785472	163190960 - 511685856	323434048	149364880 - 464209792	0.660217		245763920	150351824 - 511685856	271561440	144408928 - 489326752	0.387421		263571440	150351824 - 511685856	271561440	149364880 - 464209792	0.804511		246669296	163190960 - 511685856	291746016	144408928 - 489326752	0.468784
	1-methylimidazoleacetate	1.92016e+06	808575 - 8616856	1776103	666156 - 2853382	0.746641		1.96115e+06	808575 - 2853382	1723046	666156 - 2638559	0.226038		1930538	808575 - 8616856	1773124	666156 - 2853382	0.609836		1.96237e+06	808575 - 8616856	1.7472e+06	550996 - 2853382	0.195143
	1-methylnicotinamide	3289477	1202907 - 5579138	3007980	1084070 - 16889924	0.775389		3512267	1240359 - 5579138	3007980	1084070 - 16889924	0.4809		3512267	1084070 - 5579138	3007980	1641344 - 16889924	0.326903		3994764	2305846 - 5757519	2839417	1202907 - 16889924	0.138827
	1-methylurate	1753954	97884 - 6317044	2208211	35836 - 7255914	0.804693		1773208	104701 - 6317044	2444477	35836 - 5812641	0.871022		1753954	104701 - 6317044	1942698	35836 - 4226737	0.594101		1901133	97884 - 6317044	1942698	35836 - 5812641	0.536377
	1-myristoylglycerol (14:0)	2828183	1600897 - 10620798	2379975	1400194 - 3286877	0.0967381		2825800	1792711 - 3961498	2225507	1400194 - 3239149	0.0171835		2825800	1201702 - 3961498	2459098	1400194 - 10620798	0.202383		2808145	1201702 - 10620798	2374967	1400194 - 3286877	0.113406
	1-oleoyl-2-linoleoyl-glycerol (18:1/18:2)	9847667	3623962 - 17019484	4766921	1406834 - 16370294	0.0298451		9985309	3048687 - 25663968	4705177	1406834 - 9380014	0.0175418		9985309	3623962 - 25663968	4411904	1406834 - 16707447	0.00249536		10607273	3623962 - 34065348	5672263	1406834 - 9380014	0.00176747
	1-oleoyl-2-linoleoyl-GPC (18:1/18:2)*	365749120	216225024 - 456741088	387583136	260256928 - 535281024	0.241407		339266816	239217280 - 501550144	382558432	260955136 - 535281024	0.0437505		336081184	239217280 - 501550144	389441152	216225024 - 535281024	0.0626024		327656256	239217280 - 428479456	389441152	260256928 - 533173792	0.00584627
	1-oleoyl-3-linoleoyl-glycerol (18:1/18:2)	20894852	7898473 - 36177040	10954578	3943674 - 30395398	0.0360314		21098436	7427170 - 48149824	10851921	3943674 - 21071808	0.0203254		21098436	7898473 - 48149824	10472221	3943674 - 34966828	0.0013198		21809328	7898473 - 56341416	11909424	3943674 - 21071808	0.00110946
	1-oleoyl-GPC (18:1)	453873888	254157216 - 638751104	507784512	337881472 - 676766144	0.351331		410058816	254157216 - 678998336	508980928	299064352 - 666619904	0.0355995		410058816	254157216 - 678998336	507784512	373563264 - 676766144	0.0255724		414331360	254157216 - 601204608	502992960	299064352 - 666619904	0.0224741
	1-oleoyl-GPE (18:1)	9777526	3901783 - 16149741	9757881	4676629 - 20736384	0.898942		9050537	3901783 - 16983992	9757881	5053869 - 20736384	0.800143		9604168	3901783 - 16983992	9376196	4676629 - 20736384	0.870746		9104263	3901783 - 16149741	9163346	4676629 - 20736384	0.902936
	1-oleoyl-GPI (18:1)*	819612	519846 - 1687332	800260	285255 - 1948396	0.79346		819612	314608 - 1687332	810875	285255 - 1948396	0.739195		857139	285255 - 2187380	793777	314608 - 1948396	0.746514		850099	408390 - 1687332	793777	314608 - 1948396	0.792702
	1-oleoylglycerol (18:1)	16636562	4159170 - 70912640	8874084	3632107 - 62270312	0.465364		15446061	4159170 - 70912640	9602853	4830490 - 62270312	0.871022		17569864	4159170 - 70912640	8208891	4716246 - 48394612	0.0597806		16307116	4159170 - 122547576	7749383	4716246 - 56912592	0.0798099
	1-palmitoleoyl-2-linoleoyl-GPC (16:1/18:2)*	95212896	48543892 - 135351472	74279504	37928656 - 133790680	0.112241		83349160	56340388 - 176740272	75727632	37928656 - 121854128	0.410083		91909888	56421436 - 176740272	76961248	37928656 - 121854128	0.265153		88590560	56421436 - 135351472	75727632	37928656 - 133790680	0.19021
	1-palmitoleoyl-GPC (16:1)*	51603092	19079846 - 128249904	39923444	25958656 - 63643220	0.201405		44463468	19079846 - 104430936	39923444	24388082 - 63643220	0.562984		44463468	19079846 - 104430936	39923444	28322922 - 128249904	0.450818		44463468	19079846 - 104430936	39923444	24388082 - 55231420	0.195143
	1-palmitoyl-2-arachidonoyl-GPC (16:0/20:4)	1780938240	1210654592 - 2188189184	1494259328	971174720 - 2205701120	0.0174872		1717257600	1154707456 - 2205701120	1398293120	971174720 - 2010957056	0.00974378		1841421056	1477591296 - 2205701120	1363822208	971174720 - 2174559744	0.00131689		1790262784	1477591296 - 2205701120	1371300480	971174720 - 1886808320	0.000205227
	1-palmitoyl-2-arachidonoyl-GPE (16:0/20:4)*	22498044	6569694 - 37914768	13518858	5037471 - 44996296	0.0422466		22498044	7680946 - 44996296	12508321	5896654 - 24096008	0.0173364		21797212	6617152 - 44996296	12501349	5896654 - 24096008	0.0158304		24511652	6617152 - 44996296	12508321	5037471 - 24577400	0.00588762
	1-palmitoyl-2-linolenoyl-GPC (16:0/18:3)*	153682032	62671848 - 394817984	126774376	34002736 - 251706912	0.434958		152452736	62671848 - 394817984	121926512	34002736 - 295396544	0.354563		153334912	62671848 - 470607392	126575320	34002736 - 251706912	0.480403		153334912	70846600 - 394817984	124347464	34002736 - 242651168	0.135784
	1-palmitoyl-2-linoleoyl-GPC (16:0/18:2)	3177456384	2347292672 - 3961265664	2818380288	2191421440 - 3293343744	0.0815645		3057724160	2347292672 - 3961265664	2856018432	2191421440 - 3279027456	0.180679		3160677632	2347292672 - 3961265664	2818380288	2191421440 - 3516530688	0.112996		3160677632	2347292672 - 3961265664	2867946496	2191421440 - 3293343744	0.048244
	1-palmitoyl-2-linoleoyl-GPE (16:0/18:2)	25413318	6775918 - 95347544	16416484	6633633 - 47936808	0.113917		28431410	6775918 - 95347544	16885418	6633633 - 40874544	0.0349126		26314980	6775918 - 48607276	17131366	6633633 - 40874544	0.0439322		29943328	7049525 - 95347544	18038384	6633633 - 36717440	0.00963184
	1-palmitoyl-2-oleoyl-GPC (16:0/18:1)	2965072128	2306532608 - 3471519488	2538588672	1620033280 - 3156384000	0.0174872		2843298048	2043747840 - 3645489152	2518161152	1620033280 - 3050185728	0.0314879		3045213696	2306532608 - 3645489152	2486095872	1620033280 - 3357551872	0.00131689		3045213696	2420430080 - 3471519488	2503242240	1620033280 - 3039781376	0.000416857
	1-palmitoyl-2-oleoyl-GPE (16:0/18:1)	27587976	6353677 - 62389384	11751164	5400727 - 57876092	0.0174872		30187472	6353677 - 67421736	12477907	5400727 - 21606886	0.0133919		27587976	6353677 - 67421736	11751164	5400727 - 31430986	0.00131689		31165476	7558683 - 62389384	12477907	5400727 - 21606886	0.000347813
	1-palmitoyl-2-palmitoleoyl-GPC (16:0/16:1)*	335602688	108941888 - 728364736	160557424	74164496 - 319092736	0.0174872		262413200	115530816 - 728364736	161135120	89255864 - 319092736	0.00687824		307435424	139965200 - 728364736	161135120	89255864 - 702513280	0.00911631		311526208	139965200 - 728364736	161135120	74164496 - 351827648	0.000416857
	1-palmitoyl-2-stearoyl-GPC (16:0/18:0)	75462448	58049432 - 152839056	73289024	49732424 - 120362752	0.898942		75462448	57682816 - 104473976	74697832	49732424 - 120362752	0.877906		75462448	58480380 - 107669088	73775456	49732424 - 152839056	0.825776		70441072	58480380 - 152839056	72843984	51053996 - 120362752	0.614328
	1-palmitoyl-3-linoleoyl-glycerol (16:0/18:2)*	3171908	1045969 - 6236399	1350854	461413 - 4625351	0.0174872		4038388	753917 - 6119928	1242979	461413 - 2897550	0.00687824		3366089	1174876 - 6119928	1226467	461413 - 6236399	0.000292355		4038388	1218460 - 9090607	1350854	461413 - 2897550	8.19687e-05
	1-palmitoyl-GPC (16:0)	1318812160	794566400 - 1854874752	1257608448	914608896 - 1654102528	0.662616		1239812864	794566400 - 1666409728	1261282176	914608896 - 1654102528	0.846723		1239812864	794566400 - 1658958848	1280887680	914608896 - 1854874752	0.85072		1314620672	794566400 - 1728742912	1268164096	972507968 - 1654102528	0.8176
	1-palmitoyl-GPE (16:0)	10258144	4397972 - 21164830	9953059	6195595 - 15278971	0.937499		9581749	4397972 - 17270266	11060454	5985191 - 15728560	0.642046		10510020	4397972 - 15969285	11404970	6238411 - 21164830	0.434507		10388273	4397972 - 17270266	10258144	6195595 - 15728560	0.752574
	1-palmitoyl-GPG (16:0)*	600439	317488 - 1888136	581749	297448 - 1573808	0.942961		590317	338400 - 1707504	582724	297448 - 1573808	0.723859		666897	338400 - 1862265	667419	297448 - 1573808	0.893042		710396	338400 - 1862265	581749	268708 - 1888136	0.546352
	1-palmitoyl-GPI (16:0)*	508837	113396 - 1088944	403120	136162 - 1097126	0.351331		437678	168495 - 912061	424708	150854 - 1097126	0.878115		470058	97012 - 1086296	398237	113396 - 1097126	0.682222		511575	174808 - 1088944	424708	113396 - 1097126	0.403601
	1-stearoyl-2-arachidonoyl-GPC (18:0/20:4)	1434846848	1076167552 - 1830526080	1147401856	724149632 - 2053942400	0.0174872		1431821952	864562944 - 2053942400	1139756928	724149632 - 1460239232	0.00687824		1460525696	1114171392 - 2053942400	1053246144	724149632 - 1826871168	0.000292355		1445875200	1114171392 - 2053942400	1147401856	724149632 - 1544282496	0.000154376
	1-stearoyl-2-arachidonoyl-GPE (18:0/20:4)	98066256	38473492 - 151025168	62194720	30294450 - 234708784	0.0202314		107990752	37081264 - 234708784	56792892	30294450 - 87722832	0.00974378		98066256	38473492 - 234708784	55771832	30294450 - 106758248	0.0013198		107990752	38473492 - 234708784	56792892	30294450 - 100499112	0.00100118
	1-stearoyl-2-arachidonoyl-GPI (18:0/20:4)	756052	416889 - 1296131	561064	320534 - 1560329	0.0174872		910510	320534 - 1560329	500815	351527 - 904666	0.00687824		894970	483947 - 1560329	516905	320534 - 1296131	0.00133303		910510	483947 - 1560329	516930	320534 - 904666	0.000154376
	1-stearoyl-2-linoleoyl-GPC (18:0/18:2)*	2561695488	1733722368 - 2961345792	2336392448	1793822848 - 2855293184	0.491305		2561695488	1888117632 - 2961345792	2337899520	1793822848 - 2792531456	0.186199		2557779968	1888117632 - 2961345792	2349593600	1733722368 - 2951267328	0.267497		2566746112	1888117632 - 2961345792	2337899520	1793822848 - 2792531456	0.19021
	1-stearoyl-2-linoleoyl-GPE (18:0/18:2)*	107067944	33289366 - 267242816	63738836	30344932 - 213912704	0.0870087		119686848	39105768 - 267242816	65120688	30344932 - 145030144	0.0154602		119686848	33289366 - 213912704	63738836	30344932 - 145030144	0.0151694		131434968	33227636 - 267242816	66085000	30344932 - 145030144	0.00404654
	1-stearoyl-2-linoleoyl-GPI (18:0/18:2)	194383	108600 - 449961	185652	84198 - 305726	0.937499		195422	92936 - 449961	170764	84198 - 305726	0.512516		194383	84198 - 295262	201208	128002 - 305726	0.870746		196078	96984 - 449961	177974	128002 - 305726	0.557362
	1-stearoyl-2-oleoyl-GPC (18:0/18:1)	1099649024	710941440 - 1912632064	866263104	576953344 - 1565153664	0.0870087		1115552256	641799424 - 1912632064	866263104	576953344 - 1228441984	0.0139036		1099649024	719441792 - 1598332288	892190656	576953344 - 1551427328	0.01018		1115552256	719441792 - 1912632064	866263104	576953344 - 1219995136	0.0053523
	1-stearoyl-2-oleoyl-GPE (18:0/18:1)	27788464	8871815 - 51458772	13234270	7535983 - 64513240	0.0360314		30145418	7535983 - 77885904	14699723	9103627 - 29934036	0.00830605		29342978	8871815 - 77885904	12925598	7535983 - 34349044	0.00277746		32753966	8871815 - 64513240	14699723	7535983 - 29934036	0.00110946
	1-stearoyl-GPC (18:0)	535030432	333025472 - 771260672	566305600	344838624 - 803456000	0.898942		535030432	333025472 - 694654464	558867584	344838624 - 674157568	0.759325		535030432	333025472 - 694654464	575009088	344838624 - 803456000	0.507317		519636416	333025472 - 771260672	566837888	362402976 - 674157568	0.771711
	1-stearoyl-GPE (18:0)	18080192	7787617 - 27792422	15670963	10192423 - 25006348	0.54636		16909640	7787617 - 28359940	15267458	9603718 - 23415152	0.680718		18022696	7787617 - 28359940	15670963	10192423 - 27792422	0.602565		18080192	7787617 - 26295518	15267458	9603718 - 23415152	0.34254
	1-stearoyl-GPI (18:0)	2670036	770835 - 4009143	2180851	1144700 - 3659680	0.491305		2276256	921428 - 3691613	2387336	1219432 - 3659680	0.759325		2582284	968462 - 4315054	2212451	770835 - 4009143	0.581854		2416974	968462 - 6468811	2404664	770835 - 3659680	0.93424
	1,2-dilinoleoyl-GPC (18:2/18:2)	262906144	102049040 - 363113760	297149280	150470864 - 500212672	0.605083		257237728	102049040 - 418519904	303398048	150470864 - 500212672	0.27289		256208064	102049040 - 422867008	303398048	150470864 - 500212672	0.210288		249225920	102049040 - 363113760	297149280	150470864 - 500212672	0.135235
	1,2-dioleoyl-GPC (18:1/18:1)*	263277024	172872176 - 323175104	278215680	169810960 - 356765728	0.877626		258321664	169810960 - 431241216	263277024	183946704 - 356765728	0.838351		258321664	183693920 - 431241216	263277024	169810960 - 356765728	0.974045		245936960	183693920 - 302159840	271598272	169810960 - 356765728	0.276051
	1,2-dioleoyl-GPE (18:1/18:1)	9111322	3356623 - 17765946	5790613	2045689 - 19354528	0.122195		9533416	2045689 - 23321288	5790613	3735338 - 17330910	0.0483983		10271519	2494159 - 23321288	5790613	2045689 - 17330910	0.0233379		10271519	2494159 - 19354528	5790613	2045689 - 17330910	0.0200747
	1,2-dipalmitoyl-GPC (16:0/16:0)	124748120	98151856 - 176916384	123692160	99733192 - 224154848	0.871995		120360592	102038120 - 153953440	128860176	99733192 - 224154848	0.723859		125872904	102038120 - 153953440	125807824	99733192 - 224154848	0.99226		124748120	102038120 - 159259024	125807824	98151856 - 224154848	0.981056
	1,2-distearoyl-GPC (18:0/18:0)	4022422	2612625 - 5742308	3903401	2881264 - 6098993	0.898942		4139137	3068728 - 5351758	3903401	2633339 - 6098993	0.723859		4022422	2612625 - 5628579	3903401	2633339 - 6098993	0.940624		4139137	2612625 - 5742308	3899407	2633339 - 6098993	0.474972
	1,5-anhydroglucitol (1,5-AG)	71001368	39890604 - 109034040	81599040	50481612 - 120239296	0.468228		74902816	55026464 - 113319336	84009040	52842168 - 120239296	0.606422		70273472	39890604 - 113319336	78989856	49327568 - 119268672	0.699586		70377336	39890604 - 113319336	84009040	50481612 - 120239296	0.159038
	1,7-dimethylurate	1.02702e+06	68674 - 3877862	728419	26749 - 2352992	0.44332		812283	78147 - 3877862	728419	26749 - 2714206	0.680718		816801	78147 - 3877862	584625	26749 - 2714206	0.159561		1.27603e+06	78147 - 3877862	606452	26749 - 2220479	0.0497003
	10-heptadecenoate (17:1n7)	122144328	62576788 - 208899040	114296320	61026356 - 158332176	0.937499		118873728	61026356 - 208899040	114296320	63848692 - 151192816	0.823587		128923112	61026356 - 208899040	114296320	62576788 - 190776880	0.381435		122144328	61026356 - 208899040	113984832	62576788 - 151643488	0.556398
	10-nonadecenoate (19:1n9)	20141576	12421896 - 32892650	18872484	13360774 - 30941560	0.671293		20141576	14070564 - 32892650	17971404	13360774 - 30941560	0.540763		21118786	13596668 - 32892650	17971404	12421896 - 32715008	0.113851		20425214	14466473 - 32892650	17971404	12421896 - 30941560	0.138827
	10-undecenoate (11:1n1)	11337843	6620299 - 16945210	11323301	7206407 - 30842924	0.937499		11941112	6281340 - 16945210	11364834	7206407 - 30842924	0.723859		12711720	6620299 - 16945210	11290073	7206407 - 30842924	0.423959		11223058	6620299 - 15257148	10579117	7206407 - 30842924	0.334809
	13-HODE + 9-HODE	3092246	1026423 - 4427584	3402714	938936 - 5811187	0.775389		3092246	749088 - 4427584	3477561	938936 - 5811187	0.256379		3225720	1026423 - 4427584	2950618	856715 - 4006186	0.627157		3221063	749088 - 4427584	3477561	938936 - 5811187	0.673591
	16-hydroxypalmitate	3287462	1861464 - 5473783	3010205	1614484 - 4128079	0.316538		3204541	1212924 - 5473783	3035763	2035760 - 4615176	0.680718		3287462	1861464 - 5473783	2986846	1212924 - 5209764	0.116023		3204541	1891828 - 5473783	3001966	1614484 - 4615176	0.241341
	16a-hydroxy DHEA 3-sulfate	1286349	237632 - 4674725	1288936	369099 - 7333332	0.952801		1220571	237632 - 4473598	907582	369099 - 7333332	0.759325		1199158	184609 - 4674725	1002903	369099 - 7333332	0.85072		1298702	237632 - 4674725	1147812	416914 - 2468825	0.493973
	2-aminobutyrate	1384529	972442 - 2273864	1336750	817846 - 1858799	0.605083		1384529	807868 - 2273864	1244420	817846 - 1858799	0.28062		1455602	972442 - 2525011	1336750	817846 - 1858799	0.116023		1484284	972442 - 2273864	1172603	817846 - 1858799	0.0333973
	2-aminoheptanoate	1260573	481701 - 2276351	1.11199e+06	394415 - 2848460	0.454765		1110205	454051 - 2848460	1160714	394415 - 3680822	0.871173		1099335	493665 - 2848460	1160714	394415 - 1928705	0.627157		1143366	493665 - 2848460	1.18485e+06	438547 - 3680822	0.745888
	2-aminooctanoate	127792	28625 - 514007	161157	27511 - 328879	0.600223		136505	33990 - 267800	138639	27511 - 328879	0.631374		152734	33990 - 277732	150075	27511 - 364377	0.659965		121316	33990 - 233312	136505	27511 - 514007	0.536377
	2-aminophenol sulfate	759977	121392 - 4124040	754266	229428 - 4357990	0.68533		807144	26706 - 2212288	895136	229428 - 7143369	0.4809		807144	26706 - 2062476	769120	229428 - 7143369	0.392983		833248	73961 - 4124040	840572	110011 - 7143369	0.733348
	2-hydroxy-3-methylvalerate	596207	363829 - 1117612	715405	305192 - 1911474	0.305457		641816	363829 - 1233556	686893	347661 - 1053021	0.759325		620772	363829 - 3000673	666794	347661 - 1026095	0.865152		690616	363829 - 1233556	666006	347661 - 1053021	0.673591
	2-hydroxybutyrate/2-hydroxyisobutyrate	35426260	18406008 - 59626736	32051416	15473354 - 71372272	0.691178		35719780	16595988 - 59626736	27365796	15473354 - 59295916	0.208323		36504944	19082696 - 68290304	28316084	15473354 - 59295916	0.0654173		38484956	18406008 - 72793240	28424872	15473354 - 59295916	0.0156916
	2-hydroxydecanoate	2666678	1678673 - 3519442	2570156	1754254 - 4804436	0.898942		2519598	1678673 - 3519442	2652502	1754254 - 4312283	0.614426		2519598	1678673 - 3519442	2587310	1754254 - 4312283	0.877162		2276344	1665463 - 3519442	2587310	1754254 - 4804436	0.450274
	2-hydroxyglutarate	392733	228216 - 686810	463989	334006 - 1326898	0.145177		395872	110557 - 629283	514336	197059 - 1326898	0.121229		418828	238816 - 910192	404656	228216 - 1326898	0.803257		386116	250377 - 812935	456233	197059 - 812556	0.252188
	2-hydroxyoctanoate	555099	242582 - 1316926	567085	248723 - 922383	0.898942		622722	244681 - 1116398	509716	242582 - 922383	0.758991		584669	244681 - 1054722	509716	242582 - 922383	0.815293		555099	244681 - 1054722	491701	242582 - 1316926	0.780254
	2-hydroxypalmitate	36674408	27345298 - 50855088	36562072	28122556 - 44821584	0.937499		34850948	29312142 - 53367120	37304564	28122556 - 44821584	0.492316		36674408	28373164 - 53367120	37297764	27345298 - 50855088	0.804511		36077540	28373164 - 50855088	36562072	27345298 - 44821584	0.645689
	2-hydroxyphenylacetate	521520	230655 - 1654563	712773	332013 - 1791682	0.0958467		636504	230655 - 1654563	676071	308861 - 1791682	0.71766		636504	230655 - 1654563	676071	308861 - 1791682	0.61386		699596	230655 - 1654563	676071	308861 - 1791682	0.969763
	2-hydroxystearate	8745767	6597032 - 12258203	9074605	7353291 - 11563971	0.644618		8848959	6597032 - 10990944	8940043	6795113 - 11563971	0.838351		8848959	6597032 - 10990944	8832224	6868034 - 12258203	0.844534		8850659	6597032 - 12484201	9074605	6868034 - 11447224	0.922485
	2-methylbutyrylcarnitine (C5)	2386937	1062776 - 3070769	2035876	679597 - 2834860	0.145177		2549832	1104895 - 3123098	2035876	679597 - 2834860	0.124491		2605968	1505717 - 3226776	2035876	679597 - 2910665	0.021295		2629681	1521270 - 3644712	1918014	1062776 - 2834860	0.000958628
	2-palmitoyl-GPC (16:0)*	13170118	8954568 - 22309240	13768588	9563355 - 18563260	0.937499		12551566	8446448 - 18721562	13536898	9563355 - 15879783	0.492316		13009914	8954568 - 18721562	13536898	9563355 - 22309240	0.921184		13009914	8446448 - 18721562	13354106	9563355 - 16308608	0.969763
	2-piperidinone	90850736	25197968 - 234456976	110827720	17649304 - 411280544	0.514563		94784608	28793946 - 234456976	106296168	17649304 - 411280544	0.909537		98465500	28793946 - 234456976	98751688	17649304 - 245235936	0.948062		98319112	36897928 - 234456976	100834860	17649304 - 411280544	0.897205
	2-stearoyl-GPE (18:0)*	435441	207591 - 769871	396270	234402 - 560527	0.468228		416551	184567 - 663634	396270	197545 - 618892	0.800143		429087	207591 - 663634	392779	234402 - 769871	0.602565		429909	207591 - 661138	392779	234402 - 850185	0.484428
	2,3-dihydroxyisovalerate	198227	50065 - 900416	402535	46902 - 5295393	0.0960947		219884	71338 - 1736272	469440	50065 - 5295393	0.142743		192663	71338 - 2489950	365618	50065 - 5295393	0.116023		235468	71624 - 593880	478622	50065 - 5295393	0.0273807
	21-hydroxypregnenolone disulfate	406804	121569 - 857565	472026	117257 - 928194	0.351331		375304	121569 - 721404	459692	117257 - 1086145	0.180679		402229	121569 - 857565	450485	117257 - 1086145	0.275278		402229	121569 - 857565	472026	263636 - 812712	0.135784
	3-(4-hydroxyphenyl)lactate	5532058	3117088 - 8722951	5616565	3421694 - 9967067	0.937499		5857698	3671016 - 8722951	5560726	2987995 - 9967067	0.67903		6168198	3671016 - 11605650	5402333	3117088 - 8482405	0.15376		5901246	4362667 - 8722951	5233386	2987995 - 9967067	0.138827
	3-aminoisobutyrate	14482120	4792036 - 28535736	16013741	9315033 - 40503192	0.377318		15796137	8350119 - 23603912	16013741	4792036 - 40503192	0.562984		17435467	10133822 - 28535736	15206308	6947618 - 40503192	0.634373		15893939	6947618 - 28535736	15206308	4792036 - 40503192	0.847879
	3-carboxy-4-methyl-5-propyl-2-furanpropanoate (CMPF)	27610052	3397706 - 97424072	38575520	5270338 - 93426752	0.349085		25627076	3397706 - 132118328	41352656	8035238 - 110864240	0.098947		28275366	1796080 - 172379104	50356060	12637996 - 110864240	0.0823862		25002666	3397706 - 172379104	48007840	8035238 - 95256176	0.0473149
	3-hydroxy-2-ethylpropionate	503662	383072 - 866767	549403	420812 - 903322	0.829741		612845	401574 - 866767	523996	348933 - 903322	0.700281		517860	412765 - 990022	543517	383072 - 903322	0.881015		585506	432549 - 866767	523996	348933 - 903322	0.493973
	3-hydroxy-3-methylglutarate	1697589	1180828 - 2892557	1694346	1235251 - 2473445	0.963284		1630762	1180828 - 2872919	1721639	1235251 - 2473445	0.71766		1663600	1180828 - 2872919	1667808	1235251 - 2892557	0.877162		1697589	1426532 - 2872919	1721639	1235251 - 2892557	0.847879
	3-hydroxybutyrate (BHBA)	27516356	7011722 - 178416960	45983384	16631143 - 239283936	0.305457		26942876	7011722 - 178416960	39295144	17904872 - 239283936	0.121229		35407828	7011722 - 205751520	30356632	12285442 - 239283936	0.85072		31185984	7011722 - 205751520	43101868	12285442 - 239283936	0.614328
	3-hydroxybutyrylcarnitine (1)	1344970	375947 - 4416088	1437517	392723 - 10794756	0.99226		1.44388e+06	629914 - 4416088	1394236	375947 - 4815897	0.6843		1536143	980245 - 6447687	1081352	375947 - 4815897	0.0459213		1536143	701401 - 4416088	1081352	375947 - 4815897	0.0496559
	3-hydroxybutyrylcarnitine (2)	1620750	698160 - 2628239	1524284	646406 - 3978607	0.897518		1438393	698160 - 2556933	1524284	646406 - 3978607	0.958385		1692129	927943 - 2724583	1476712	646406 - 3978607	0.112996		1622751	698160 - 2628239	1524284	646406 - 3978607	0.439617
	3-hydroxydecanoate	2197742	1090596 - 5660075	2547493	1042392 - 5648609	0.491305		2197742	1042392 - 5660075	2547493	1305347 - 5648609	0.263795		2376234	1042392 - 5660075	2341583	1090596 - 5648609	0.834148		2212886	1042392 - 5660075	2341583	1090596 - 5463855	0.771711
	3-hydroxyhexanoate	398649	218407 - 809364	447486	264627 - 1109100	0.44332		384324	210171 - 809364	398649	264627 - 1109100	0.758991		438592	270398 - 809364	391902	218407 - 1109100	0.803257		444775	270398 - 809364	391902	218407 - 1109100	0.614328
	3-hydroxyhippurate	903881	121783 - 16474552	1397738	105658 - 8885685	0.898942		966790	41071 - 16474552	1397738	105658 - 8885685	0.910668		976264	49602 - 16474552	753115	105658 - 4158092	0.638889		832494	41071 - 16474552	903881	105658 - 8885685	0.857986
	3-hydroxyisobutyrate	9944979	5112801 - 25891890	9590966	4816436 - 16553296	0.966208		10785284	5432009 - 25891890	9275509	4816436 - 16553296	0.51899		1.20233e+07	5112801 - 25891890	8971275	4816436 - 16553296	0.153118		1.14526e+07	5112801 - 25891890	9131914	4816436 - 16553296	0.107187
	3-hydroxylaurate	2725810	1529199 - 6437538	2856911	1397542 - 5918195	0.784767		2718631	1271087 - 6437538	2877618	1131580 - 5918195	0.399866		2936836	1029786 - 6437538	2824519	1397542 - 5918195	0.893042		2718631	1432906 - 6437538	2824519	1131580 - 5197217	0.948062
	3-hydroxyoctanoate	750571	363741 - 1964087	798456	320123 - 2221759	0.617851		724597	457678 - 1964087	798456	320123 - 2221759	0.474834		766692	285715 - 1964087	767782	320123 - 2221759	0.955049		766692	467641 - 1964087	762195	320123 - 2221759	0.847879
	3-hydroxypyridine sulfate	509758	29132 - 1143711	595896	56893 - 2179164	0.605083		413645	19815 - 1143711	595896	12728 - 3064711	0.253739		420263	19815 - 1143711	493855	56893 - 1502657	0.554479		472493	19815 - 1485071	595896	12728 - 3064711	0.607566
	3-indoxyl sulfate	28043458	9884502 - 60509964	22400674	7398640 - 34413320	0.0411906		27439324	9884502 - 55973456	22553868	6317498 - 60509964	0.142743		28043458	9884502 - 56280068	22553868	7398640 - 46602652	0.0731032		27388748	11339242 - 55973456	21405606	6317498 - 60509964	0.0156916
	3-methoxytyrosine	1053483	606885 - 1803799	1023898	739908 - 1656147	0.937499		1089882	606885 - 1803799	988855	739908 - 1632218	0.680718		1010161	606885 - 1803799	961413	727804 - 1619718	0.686949		1015693	606885 - 1803799	988855	739908 - 1590527	0.881329
	3-methyl catechol sulfate (1)	555522	49120 - 1498797	539544	20035 - 1868781	0.784767		442951	26069 - 1498797	405583	20035 - 1848756	0.897756		555522	26069 - 1498797	426358	20035 - 1609013	0.434507		555522	26069 - 1550733	365408	20035 - 2295748	0.226768
	3-methyl-2-oxobutyrate	8882241	6373253 - 12848114	8668192	6540813 - 12479930	0.698112		9013826	6373253 - 14482078	8478266	5966717 - 10405381	0.157565		8808804	6373253 - 14482078	8274781	6540813 - 9520265	0.3511		9401195	6373253 - 14482078	8541896	5966717 - 10405381	0.0381526
	3-methyl-2-oxovalerate	31005184	20771772 - 49424792	28450544	24224708 - 42875228	0.505567		33953784	22628284 - 50454468	28450544	19860576 - 35856232	0.0769313		31103400	22628284 - 50454468	28010732	20771772 - 35856232	0.0386552		32035330	25950970 - 50454468	28272448	19860576 - 35856232	0.0130265
	3-methylglutaconate	698791	498467 - 1241305	715808	423462 - 1478184	0.775389		659409	423462 - 1453551	668788	461314 - 1478184	0.739195		675215	423462 - 1241305	733121	517157 - 1478184	0.423959		679301	423462 - 1241305	666344	461314 - 1120991	0.8176
	3-methylglutarylcarnitine (2)	754814	361517 - 3040222	859719	332479 - 2706613	0.698112		868482	286639 - 1298018	785714	332479 - 2706613	0.800143		826400	402640 - 1298018	884582	332479 - 3040222	0.423959		797666	361517 - 2153948	836464	332479 - 3040222	0.493973
	3-methylhistidine	3769805	500012 - 19673850	4820049	268482 - 18913440	0.539584		2647153	268482 - 24647168	4579273	1384350 - 18913440	0.175303		4123277	562835 - 19673850	4820049	268482 - 24647168	0.423959		2729830	562835 - 19673850	4521502	268482 - 18913440	0.324985
	3-methylxanthine	768591	303181 - 3791969	901531	274670 - 2753429	0.547948		830951	344268 - 3791969	1176770	274670 - 3455691	0.474834		744976	344268 - 3791969	901531	274670 - 3455691	0.56827		830951	309417 - 3791969	855639	274670 - 3455691	0.82597
	3-phosphoglycerate	279294	87691 - 7246469	280101	76675 - 789876	0.937499		265740	119337 - 7246469	289660	76675 - 755158	0.910668		289244	135980 - 2596046	285132	76675 - 789876	0.665947		282108	119337 - 7246469	310328	87691 - 789876	0.955049
	3-ureidopropionate	65034	30732 - 218395	72260	24723 - 170231	0.937499		65034	30732 - 218395	72260	32200 - 170231	0.937481		68282	30732 - 218395	75994	40037 - 170231	0.745018		83135	30732 - 218395	71953	24723 - 170231	0.520215
	3beta,7alpha-dihydroxy-5-cholestenoate	630527	172315 - 1232332	617573	333508 - 1447662	0.898942		599977	172315 - 1232332	639294	333508 - 973881	0.83206		582034	172315 - 1059616	621222	333508 - 1217154	0.617005		564304	172315 - 1232332	617573	360704 - 973881	0.325673
	4-acetamidobutanoate	2239449	1134678 - 4889142	2162483	1440188 - 3198852	0.871995		2318726	1134678 - 4889142	2108546	1439803 - 3235351	0.220963		2329721	1134678 - 4889142	2162483	1440188 - 3198852	0.489888		2516535	1134678 - 4889142	2081630	1439803 - 2756764	0.0318284
	4-allylphenol sulfate	550387	311183 - 3440100	802518	152028 - 1797068	0.987539		554806	118083 - 3440100	747359	152028 - 1797068	0.723859		545490	347661 - 3440100	849363	152028 - 2361970	0.471018		617110	311183 - 3440100	846786	152028 - 2017881	0.356985
	4-androsten-3alpha,17alpha-diol monosulfate (2)	136514	64951 - 276932	143048	67296 - 381057	0.395721		134508	64951 - 276932	143048	67296 - 381057	0.42243		126792	64951 - 276932	168419	67296 - 381057	0.0176153		134508	60087 - 276932	159146	67296 - 381057	0.034688
	4-androsten-3alpha,17alpha-diol monosulfate (3)	964651	322846 - 2198526	943223	361713 - 2656066	0.746641		988945	340171 - 2198526	943223	322846 - 2656066	0.758991		1002347	417134 - 2198526	889758	322846 - 2656066	0.638889		988945	340171 - 2198526	1036800	322846 - 2656066	0.419406
	4-androsten-3beta,17beta-diol disulfate (1)	28732156	4419004 - 101016992	18229248	6622612 - 79142832	0.547948		22730770	4419004 - 101016992	16782444	6473602 - 74890584	0.256379		31047844	4419004 - 101016992	16782444	5900025 - 50370296	0.0420231		32183364	4419004 - 101016992	17949772	6473602 - 40431344	0.0285896
	4-androsten-3beta,17beta-diol disulfate (2)	4815109	1601046 - 9073482	4509023	2680557 - 11180596	0.987539		4509023	1601046 - 11180596	4336988	2670443 - 7087475	0.787152		4703225	1601046 - 11180596	4288052	2249795 - 7087475	0.507317		5218902	1601046 - 11180596	4567215	2670443 - 7087475	0.332538
	4-androsten-3beta,17beta-diol monosulfate (1)	1778088	523258 - 4004670	1718031	722141 - 3573009	0.898942		1778088	523258 - 4004670	1538672	670802 - 3573009	0.631374		1923382	523258 - 4004670	1639262	637833 - 3573009	0.3511		1653883	523258 - 4004670	1639262	670802 - 3573009	0.902936
	4-androsten-3beta,17beta-diol monosulfate (2)	244895	56105 - 713084	240869	114661 - 539079	0.937499		226904	56105 - 539079	222478	114661 - 519053	0.962642		239744	56105 - 713084	226545	99976 - 437824	0.501291		244895	56105 - 713084	252516	136198 - 452875	0.706939
	4-cholesten-3-one	1207080	658674 - 1897895	968458	541179 - 1325180	0.036814		1207080	564333 - 1825961	968458	541179 - 1353721	0.063985		1288952	658674 - 1825961	968458	541179 - 1897895	0.013371		1271732	658674 - 1909846	968458	541179 - 1325180	0.00271447
	4-ethylphenylsulfate	612844	179725 - 3678838	800588	317569 - 39720488	0.662616		725944	179725 - 3678838	752057	317569 - 39720488	0.910668		725944	179725 - 3678838	835510	324439 - 39720488	0.267497		746658	179725 - 3678838	705193	313294 - 39720488	0.897205
	4-hydroxyhippurate	264070	76780 - 1125543	341580	87846 - 989156	0.746641		315111	86029 - 2000033	317983	87846 - 989156	0.88554		363281	86029 - 1125543	275978	76780 - 693712	0.423959		315111	104877 - 1125543	280494	76780 - 989156	0.673591
	4-hydroxyphenylpyruvate	107671	46191 - 167697	80362.5	38170 - 173047	0.112221		107671	62627 - 167697	85553	38170 - 173047	0.173777		107671	60689 - 167697	86194	38170 - 173047	0.151031		119420	62627 - 167697	85553	38170 - 173047	0.015753
	4-methyl-2-oxopentanoate	54974580	39418916 - 81534152	53050184	39884600 - 78529464	0.738062		56710832	39418916 - 92234272	51583904	31986520 - 61737508	0.157565		53377988	39418916 - 92234272	52135472	40082844 - 61737508	0.267497		56036252	41739276 - 92234272	51583904	31986520 - 61737508	0.0881329
	4-methylcatechol sulfate	3224954	749346 - 9580037	2971798	1231409 - 29770304	0.963284		2635923	828326 - 9580037	3542139	710742 - 29770304	0.689345		3086572	749346 - 9580037	3542139	1231409 - 29770304	0.554479		2789329	749346 - 9580037	3744957	710742 - 29770304	0.384353
	4-vinylphenol sulfate	1439959	282531 - 3103493	1410054	297811 - 10083264	0.99226		1103640	282531 - 3103493	1410054	297811 - 10083264	0.642046		1248737	282531 - 3967821	1410054	297811 - 10083264	0.881015		1219744	282531 - 3967821	1191480	297811 - 10083264	0.902936
	5-acetylamino-6-amino-3-methyluracil	1353555	87392 - 4299057	894742	85837 - 3716004	0.588731		941587	87392 - 4299057	894742	72184 - 5042033	0.838351		759964	87392 - 4299057	894742	85837 - 5042033	0.751625		1382565	150732 - 4569420	927358	72184 - 3152394	0.347693
	5-bromotryptophan	240630	88114 - 393806	234748	68256 - 587655	0.952801		240630	88114 - 397184	244391	68256 - 587655	0.838351		263895	88114 - 397184	239177	68256 - 587655	0.815293		240630	88114 - 397184	244391	116533 - 427438	0.99226
	5-dodecenoate (12:1n7)	8387782	5700588 - 21969172	8936105	4790001 - 20837848	0.918529		8065491	5053276 - 21969172	9428971	4790001 - 20837848	0.474834		8424406	3174118 - 21969172	8936105	4790001 - 20837848	0.99226		8065491	5053276 - 21969172	8867709	4790001 - 20837848	0.733348
	5-hydroxyindoleacetate	375069	214213 - 699161	389249	205349 - 710141	0.877626		356524	214213 - 686123	391976	205349 - 902912	0.631374		367258	214213 - 686123	380050	205349 - 710141	0.803257		367258	205967 - 699161	401710	205349 - 710141	0.782315
	5-methylthioadenosine (MTA)	585826	188859 - 1581969	609574	353477 - 1254275	0.829741		639202	188859 - 1254275	580015	339127 - 1253689	0.723859		585826	296486 - 1313934	626087	353477 - 1581969	0.951437		653012	188859 - 1581969	609574	339127 - 1253689	0.618237
	5-methyluridine (ribothymidine)	306387	245522 - 382430	320120	222503 - 385436	0.898942		308766	242236 - 403365	297651	222503 - 385436	0.614426		300477	222503 - 403307	320120	234116 - 403365	0.352691		306387	242236 - 403307	297795	234116 - 385436	0.733348
	5-oxoproline	27713638	23896788 - 48963760	28720742	22297096 - 41034232	0.738062		28292780	21253252 - 48963760	29113232	22297096 - 41034232	0.711255		28062324	23896788 - 40143548	29113232	21253252 - 41034232	0.602565		28062324	23896788 - 48963760	28938224	22297096 - 41034232	0.645689
	5,6-dihydrothymine	80830	56468 - 98265	81380	51967 - 124974	0.804693		84424	56468 - 104165	84836	51967 - 124974	0.897756		82134	51967 - 99027	84836	55181 - 124974	0.563286		82995	64112 - 141734	81380	59946 - 124974	0.807161
	5alpha-androstan-3alpha,17beta-diol monosulfate (1)	158334	26941 - 576493	181756	62291 - 718357	0.898942		171374	26941 - 576493	152346	32993 - 718357	0.843558		205861	26941 - 576493	155204	32993 - 525008	0.617005		197505	26941 - 576493	202894	32993 - 718357	0.658085
	5alpha-androstan-3beta,17beta-diol disulfate	2443155	672258 - 7975243	2407916	478304 - 5758963	0.897518		1997591	696335 - 7975243	2232844	684989 - 5758963	0.937481		2748154	488552 - 8852321	2224826	672258 - 6161610	0.480403		2738294	696335 - 7975243	2453711	478304 - 4810475	0.576688
	5alpha-pregnan-3beta,20alpha-diol disulfate	338686	118100 - 1072299	419144	99225 - 1780483	0.898942		317464	118100 - 1072299	419144	99225 - 1780483	0.263795		324491	118100 - 1072299	440984	99225 - 1780483	0.256968		317464	118100 - 1072299	440984	114270 - 1780483	0.206837
	6-hydroxyindole sulfate	718025	238077 - 1520980	528054	220324 - 923921	0.077971		687316	238077 - 1370858	555297	163641 - 1520980	0.253739		740123	238077 - 1913321	555297	220324 - 1146726	0.116023		687316	260333 - 1370858	540185	163641 - 1520980	0.0774733
	6-oxopiperidine-2-carboxylic acid	138573	57896 - 245538	116368	50922 - 263010	0.454765		138101	56832 - 246986	103281	37021 - 263010	0.129501		137714	57224 - 246986	124056	37021 - 263010	0.352691		148344	69113 - 246986	105244	37021 - 263010	0.0415255
	7-alpha-hydroxy-3-oxo-4-cholestenoate (7-Hoca)	2116327	1292013 - 6251831	1995840	711463 - 2977381	0.368295		2303865	1292013 - 6251831	1905201	711463 - 2977381	0.0419805		2219378	1292013 - 6251831	1905201	711463 - 5026604	0.177658		2329749	1292013 - 6251831	1897802	975859 - 2977381	0.0273807
	7-methylguanine	6474255	3436692 - 9259373	5852013	4551412 - 9685051	0.958083		6514700	3827015 - 8223622	5881788	3681669 - 9685051	0.4809		6474255	3658342 - 9259373	5889591	4283268 - 8555940	0.633983		7297425	3658342 - 9259373	5.88569e+06	3436692 - 9685051	0.38244
	7-methylurate	406670	149171 - 1539636	455624	69121 - 1260479	0.987503		406670	176315 - 1539636	545290	69121 - 1148311	0.888882		334069	55307 - 1539636	468004	69121 - 1148311	0.554479		538182	149171 - 1539636	420866	69121 - 1148311	0.454124
	9-hydroxystearate	1627700	694718 - 3250496	1316253	667755 - 4940718	0.775389		1736028	694718 - 3250496	1320086	667755 - 4940718	0.382438		1736028	342298 - 3250496	1237810	667755 - 2695190	0.228959		1691917	824040 - 3250496	1316253	667755 - 4940718	0.395718
	acetylcarnitine	652856576	103948352 - 974286656	557560640	142361712 - 1203438208	0.775389		668337472	206343328 - 974286656	535860288	103948352 - 1203438208	0.387421		690272448	215068160 - 1119933952	549123520	103948352 - 1203438208	0.116023		690272448	215068160 - 974286656	550949120	103948352 - 1203438208	0.132385
	aconitate [cis or trans]	16670676	9462295 - 27054184	16067303	9180628 - 25796804	0.729515		17171588	13567923 - 27054184	15944191	9180628 - 25796804	0.197676		17440318	13465444 - 27054184	15480115	9180628 - 25796804	0.0497432		17605932	13874585 - 27054184	15152422	9180628 - 20620584	0.00638746
	adenine	672034	325934 - 1242765	844839	338072 - 1662589	0.53183		773224	325934 - 1242765	806284	385229 - 1662589	0.723478		684365	325934 - 1242765	757614	375672 - 1662589	0.783903		706710	325934 - 1522147	844839	438580 - 1662589	0.538162
	adenosine 5'-monophosphate (AMP)	631270	275751 - 5656991	601789	172482 - 1122697	0.912752		665030	275751 - 5656991	601789	172482 - 1336847	0.795714		665030	275751 - 3949927	628457	172482 - 1131786	0.721001		626862	260776 - 5656991	640690	303356 - 1131786	0.600839
	adipoylcarnitine	714542	416276 - 2331158	742129	140950 - 1400016	0.937499		734529	458017 - 1891257	746730	140950 - 1430478	0.689345		714542	458017 - 2331158	709884	140950 - 1400016	0.735765		808917	458017 - 2331158	746730	140950 - 1400016	0.241341
	alanine	3279015	1924653 - 5920184	2804430	1965201 - 4347737	0.145177		3435691	1924653 - 5920184	2804430	1965201 - 4347737	0.013403		3435691	1924653 - 5920184	2832149	1965201 - 4200272	0.021295		3764428	1924653 - 5920184	2804430	2068994 - 4347737	0.00136842
	allantoin	2647191	2101070 - 3247420	2620634	2077898 - 3741975	0.662616		2674699	2278689 - 3285204	2561635	1944190 - 3741975	0.399866		2647191	2278689 - 3285204	2697383	2077898 - 3081389	0.834148		2657697	2172325 - 3127166	2697383	1944190 - 3741975	0.897205
	alpha-hydroxyisocaproate	618466	378758 - 810131	654700	446681 - 1328520	0.68533		627753	390636 - 1155463	627207	264228 - 981701	0.910668		636255	458594 - 1155463	627656	378758 - 981701	0.699586		709292	458594 - 1155463	618466	264228 - 981701	0.21993
	alpha-hydroxyisovalerate	5668437	2552827 - 10956409	6535545	3372782 - 25477418	0.153826		5673307	2075557 - 12679769	6422184	2316982 - 14007374	0.479847		5687770	2075557 - 35336108	6257208	3031111 - 10231262	0.907117		5687770	2552827 - 12679769	6257208	2316982 - 14007374	0.955049
	alpha-ketobutyrate	897631	482918 - 1531047	851788	329750 - 1754029	0.898942		912205	241154 - 1549124	761928	329750 - 1601373	0.269798		907934	276369 - 1549124	786831	329750 - 1562896	0.210288		993445	482918 - 1549124	786831	329750 - 1601373	0.0689745
	alpha-ketoglutarate	25604748	17405584 - 90987816	24638720	18633332 - 35534280	0.662616		27292502	19218138 - 90987816	23168096	17888108 - 34939032	0.171571		28513892	18633332 - 90987816	22716006	17405584 - 34939032	0.0331359		28513892	20549308 - 90987816	23011510	17405584 - 30386680	0.00110946
	alpha-tocopherol	164448368	81511288 - 280772672	153115104	63255184 - 215854288	0.427439		164448368	81511288 - 222771712	153115104	63255184 - 215854288	0.231241		171417040	81511288 - 253321056	155269616	63255184 - 280772672	0.210288		171417040	81511288 - 282162400	155206848	85107856 - 215854288	0.128011
	andro steroid monosulfate (1)*	91576	19197 - 260413	100002	33631 - 525222	0.68533		75296	19197 - 261316	98407	19977 - 525222	0.795714		85662	19197 - 261316	92789.5	19977 - 525222	0.762319		82547	19749 - 261316	98794	19977 - 179864	0.857986
	androsterone sulfate	6601270	2341394 - 19397324	8724462	3080131 - 31384250	0.491305		6370974	1147809 - 19397324	7751620	3047732 - 31384250	0.325603		7083151	2201608 - 19397324	8724462	1147809 - 22125488	0.441757		6370974	2201608 - 19397324	9916231	3047732 - 31384250	0.0636088
	arabitol/xylitol	849825	611225 - 1040076	848391	595917 - 1340317	0.866046		814778	611225 - 1147921	837183	595917 - 1340317	0.71766		849825	608391 - 1603227	827174	595917 - 1147921	0.881015		819034	608391 - 1040076	856306	608475 - 1340317	0.556398
	arabonate/xylonate	2.25603e+06	1098867 - 2960850	2450304	970931 - 4456886	0.68533		2199420	1098867 - 3091852	2252121	808418 - 4456886	0.51899		2.21327e+06	1098867 - 4416750	2450304	1481122 - 3738195	0.554479		2227127	1098867 - 2933779	2551550	808418 - 4456886	0.34254
	arachidate (20:0)	23387338	21482320 - 26429464	25608860	21098644 - 35360092	0.0445868		23387338	21635324 - 26429464	25083062	21098644 - 35360092	0.145862		23508432	21635324 - 27121520	24885030	21098644 - 29323462	0.15376		23686572	21635324 - 26429464	25083062	21098644 - 35360092	0.163762
	arachidonate (20:4n6)	136512880	43562088 - 247590912	119287096	56663800 - 346369600	0.434958		127142584	43562088 - 247590912	129258216	56663800 - 346369600	0.846723		137502416	43562088 - 247590912	119287096	55725604 - 346369600	0.208649		131864568	43562088 - 315350464	126759016	55725604 - 346369600	0.419406
	arachidonoylcholine	670125	260737 - 3064087	761271	212857 - 2167357	0.942961		641704	169534 - 2594671	761271	212857 - 2167357	0.606422		641704	260737 - 2594671	891747	212857 - 3064087	0.571596		643392	260737 - 3595944	809480	212857 - 2167357	0.763133
	arginine	946157312	695857984 - 1252264832	899808320	630237120 - 1134681472	0.52369		1040632192	652096192 - 1252264832	899808320	630237120 - 1109817728	0.120018		975423680	695857984 - 1252264832	836094016	630237120 - 1153114112	0.0796803		946157312	695857984 - 1252264832	899808320	645541632 - 1109817728	0.377452
	asparagine	14648617	11387116 - 19511468	16306503	12930799 - 24395528	0.351331		14031650	11387116 - 19511468	16320593	12383438 - 24395528	0.0516073		14643386	11387116 - 19174372	15875119	13228688 - 24395528	0.0731032		14867365	11387116 - 19511468	16361665	12397592 - 24395528	0.159038
	aspartate	6781729	1570500 - 18561404	5195717	1193651 - 10772754	0.44332		7318733	2315313 - 18561404	4067670	1193651 - 15136331	0.0769313		6862429	2373955 - 18561404	4515909	1193651 - 10772754	0.267497		7365591	2373955 - 18561404	4503104	1193651 - 10772754	0.100702
	behenoyl sphingomyelin (d18:1/22:0)*	982475968	790549248 - 1311813632	938748608	629142272 - 1258185600	0.454765		978732800	697686144 - 1311813632	924456576	629142272 - 1318212224	0.208323		1002264960	795844160 - 1311813632	924706112	629142272 - 1258185600	0.0676658		988970944	795844160 - 1241763968	924456576	638150080 - 1258185600	0.0273807
	benzoate	1709442	1145536 - 2484142	1809267	870860 - 3719068	0.553544		1.89243e+06	1252113 - 2801406	1745522	1145536 - 3719068	0.375472		1.88718e+06	1211659 - 2801406	1762594	870860 - 3719068	0.707203		1966025	1211659 - 2801406	1724471	715132 - 3719068	0.468319
	beta-hydroxyisovalerate	931317	613431 - 2139151	848444	587147 - 1480859	0.660217		976301	447349 - 2139151	837497	577651 - 1413629	0.162279		910389	473182 - 2139151	855034	600995 - 1413629	0.554479		931317	618396 - 2139151	855034	577651 - 1413629	0.310242
	betaine	590483744	328101376 - 1266087680	654302976	297008960 - 984968000	0.592791		609358304	328101376 - 1266087680	643389248	297008960 - 940486400	0.758991		558057024	328101376 - 1266087680	639551616	297008960 - 1010678144	0.638889		615937024	328101376 - 1266087680	645237504	374413984 - 984968000	0.693566
	bilirubin (E,E)*	2125242	857209 - 6601827	2893921	857476 - 8623532	0.44332		2727407	857209 - 7028824	2823788	1220051 - 8623532	0.838351		2287048	857209 - 4426252	2965182	1288427 - 8623532	0.113851		2031290	857209 - 4426252	2823788	857476 - 6601827	0.106515
	bilirubin (E,Z or Z,E)*	3.04831e+06	102848 - 8638781	3290660	1902715 - 9289749	0.644618		3630789	102848 - 9199115	3424308	1528728 - 9289749	1		3018427	102848 - 6034945	4033867	2223009 - 9289749	0.116023		2990046	102848 - 5549529	3614186	1588217 - 9289749	0.133512
	bilirubin (Z,Z)	98320592	31252968 - 198134208	117678032	69531448 - 267359088	0.592791		114753496	31252968 - 267359088	105794752	67089072 - 255968656	0.967637		105486320	42573800 - 165111968	127654000	70011536 - 267359088	0.252817		94281312	31252968 - 165111968	118031152	69531448 - 267359088	0.132385
	biliverdin	3944764	1375216 - 14928876	3911758	1624895 - 12847172	0.971249		4288590	2036866 - 14928876	4114730	2464774 - 12847172	0.67903		3917717	1375216 - 8009792	4495905	2325454 - 12847172	0.554479		3679995	1375216 - 14928876	4114730	1624895 - 9676681	0.563025
	butyrylcarnitine	15278506	6567652 - 58067052	9791215	4108118 - 30379070	0.0376716		14707044	5212280 - 43597800	10725095	4108118 - 30379070	0.098947		14707044	8073839 - 58067052	9922807	4108118 - 30379070	0.018407		14707044	8073839 - 58067052	10308653	4108118 - 30379070	0.0111939
	C-glycosyltryptophan	144006	102896 - 218016	142684	99502 - 182736	0.775389		149479	102896 - 218016	134544	99502 - 169755	0.0923546		149479	102896 - 194432	139886	99502 - 162766	0.216767		149479	102896 - 218016	139886	99502 - 169755	0.159038
	caffeine	46894228	3739217 - 264568784	28417818	779488 - 88829552	0.317085		27926282	2757853 - 264568784	28417818	779488 - 179334368	0.711255		51559412	2757853 - 354197856	17776874	779488 - 179334368	0.097643		62497398	2757853 - 354197856	18649928	779488 - 125430064	0.0451707
	caprate (10:0)	19176854	9732786 - 31416920	18883340	7948616 - 31967308	0.775389		15225843	7948616 - 31356388	18883340	10335990 - 31967308	0.334474		17168572	7948616 - 31356388	18681468	9732786 - 31967308	0.617005		14899103	7948616 - 31356388	17396084	9732786 - 29762284	0.626568
	caprylate (8:0)	7562708	4182141 - 20741732	7666502	4261893 - 20748068	0.990517		8099382	4393982 - 20741732	7666502	3769980 - 20748068	0.916947		7872357	4374475 - 20741732	7212058	4261893 - 20748068	0.804511		8112008	4393982 - 20741732	7196001	3769980 - 14390160	0.717916
	carnitine	2180335872	1190168704 - 3015050240	2014516992	718685120 - 2682669312	0.10347		2185914880	1341948544 - 2746694912	2047420416	1190168704 - 2661876736	0.162279		2197669120	1465733760 - 2746694912	2014516992	718685120 - 3015050240	0.0547782		2193903616	1465733760 - 3015050240	2099042688	1190168704 - 2661876736	0.0590942
	catechol sulfate	9348750	2780051 - 19920436	14251916	4472512 - 66436308	0.133381		8576667	2768406 - 19920436	14082749	4434955 - 25570968	0.022603		7305736	2768406 - 19920436	13536422	4472512 - 29255664	0.0473445		7305736	2780051 - 19920436	14474798	4434955 - 66436308	0.0209161
	chenodeoxycholate	1468602	549096 - 5983139	2540863	898551 - 9583293	0.351331		2583167	549096 - 12123814	2348006	898551 - 9583293	0.812935		2526399	549096 - 9583293	2331554	767787 - 6515714	0.881015		2213502	549096 - 5983139	2331554	1222831 - 6515714	0.506906
	cholate	281855	60967 - 1882429	393034	86656 - 7799053	0.465364		281855	57338 - 14417100	380204	52249 - 7799053	0.614426		244466	57338 - 7759376	380204	52249 - 7799053	0.611071		247575	60967 - 1882429	366180	86656 - 7799053	0.38244
	cholesterol	362219328	263550400 - 457593248	301325632	178874224 - 423204768	0.0298451		339854272	191009568 - 531794944	319415232	178874224 - 423204768	0.100549		380285952	269845024 - 531794944	317289792	178874224 - 423204768	0.00401742		362219328	242446080 - 465892960	295805824	178874224 - 423204768	0.00813231
	choline	285164416	167986704 - 381336672	285965568	169276432 - 420953248	0.898942		288295200	128173920 - 357058144	279195200	167986704 - 420953248	0.800143		295298368	217792928 - 429258368	275658304	167986704 - 381336672	0.113851		299037984	217792928 - 381336672	260162784	167986704 - 420953248	0.0496559
	choline phosphate	7887593	4678428 - 12425156	8130845	5385132 - 10424360	0.871995		8054593	4678428 - 12425156	8130845	6516192 - 12439369	0.871022		7711921	4678428 - 12425156	8496969	5633226 - 12439369	0.61386		7887593	4678428 - 12425156	8508544	4948883 - 11485774	0.546352
	cinnamoylglycine	368580	20721 - 1291515	487578	28402 - 2539821	0.359922		305442	20721 - 811107	703612	13322 - 2312427	0.0355995		303190	20721 - 811107	667284	28467 - 2539821	0.0127421		303190	22025 - 1141885	530994	13322 - 2495903	0.0186441
	cis-4-decenoyl carnitine	20477236	14477208 - 50670984	22924068	9385917 - 61101092	0.898942		19855928	10412964 - 50670984	25738344	9385917 - 47432112	0.51899		23144974	14477208 - 50670984	23843892	9385917 - 47432112	0.783903		19855928	14477208 - 50670984	23930268	9385917 - 61101092	0.771711
	citrate	218313664	154399456 - 299712000	227336336	141508464 - 340341920	0.368295		220065056	178834976 - 299712000	241722288	141508464 - 340341920	0.124491		217463936	178834976 - 299712000	227336336	141508464 - 340341920	0.256968		221339312	178834976 - 274038624	228863264	141508464 - 302087232	0.276051
	citrulline	5114866	2616675 - 6754652	5051020	3900243 - 6020044	0.937499		4851000	2616675 - 7950348	5310956	3900243 - 6454739	0.606422		4815585	2616675 - 6754652	5056813	3851569 - 6137194	0.611071		4696103	2616675 - 6993724	5310956	3900243 - 6454739	0.148403
	cortisol	1403184	688419 - 1922677	1269326	707762 - 2149548	0.898942		1269422	688419 - 1839956	1286481	908830 - 2149548	0.397423		1269422	688419 - 1839956	1444398	757716 - 2149548	0.252817		1269422	688419 - 1839956	1455306	914962 - 2149548	0.201499
	cortisone	279416	199544 - 421599	283413	178474 - 359376	0.984916		281801	184785 - 421599	280171	178474 - 359376	0.903524		307056	178474 - 421599	280171	184785 - 359376	0.267497		307056	202569 - 421599	285996	204177 - 359376	0.637037
	creatine	562178816	183773696 - 979371136	446338112	170198832 - 1374416640	0.36245		525374592	130320448 - 1086412160	428629760	170198832 - 1374416640	0.171571		567877504	207116304 - 1086412160	429612192	170198832 - 1374416640	0.0346505		596853504	316149120 - 1086412160	439074816	176774528 - 1374416640	0.0111905
	creatinine	870192832	478251712 - 1090180096	935279680	428354880 - 1116725760	0.775389		860053568	478251712 - 1090180096	935279680	428354880 - 1116725760	0.57316		864314944	478251712 - 1090180096	951364992	428354880 - 1070611200	0.334325		870192832	478251712 - 1090180096	935279680	423791136 - 1116725760	0.745888
	cys-gly, oxidized	2051129	815917 - 10468234	2511948	761958 - 7231066	0.592791		2051129	1047849 - 10468234	2661411	1061012 - 7231066	0.354563		2039709	542312 - 5499533	2661411	1220382 - 7231066	0.256968		2051129	919305 - 10468234	2198999	815917 - 7231066	0.914846
	cysteine	4908866	3090502 - 10310302	4932154	2526812 - 8602540	0.942961		5653048	2419380 - 10310302	4932154	2104570 - 10031137	0.583421		4908866	2419380 - 10310302	4932154	2526812 - 8583941	0.659965		5486462	2727584 - 10310302	4462121	2104570 - 8602540	0.402791
	cysteinylglycine	2058262	737350 - 3897649	1820805	982591 - 6408195	0.898942		2188890	1006781 - 3897649	1813840	815945 - 6408195	0.723859		2064724	1006781 - 3897649	1808996	982591 - 6408195	0.653175		2230993	1219288 - 3897649	1753132	737350 - 6408195	0.12376
	cystine	26257344	12766901 - 46944588	18776464	6859064 - 36853644	0.12656		24267772	7219753 - 46944588	17057128	6859064 - 43584480	0.108957		23485066	7219753 - 37443148	17400546	6859064 - 37559408	0.119929		22914680	7219753 - 46944588	18517368	6859064 - 43584480	0.324985
	cytidine	38018.5	14999 - 111746	32280	18803 - 305929	0.470803		39487	23069 - 111746	32689	14999 - 305929	0.328613		37729	23069 - 111746	37411	14999 - 305929	0.959378		39145	23069 - 111746	31101.5	14999 - 305929	0.0709869
	decanoylcarnitine	37348928	24554146 - 105472336	42361584	12604309 - 131177816	0.804693		42672200	18281740 - 105472336	48610208	12604309 - 131177816	0.668161		42763592	22954766 - 105472336	38695648	12604309 - 131177816	0.948062		41178608	22954766 - 105472336	42079032	12604309 - 131177816	0.922485
	dehydroisoandrosterone sulfate (DHEA-S)	26402302	7010613 - 52344400	29130280	11320454 - 49090260	0.454765		26402302	7010613 - 52344400	28089944	11320454 - 49971840	0.469959		29133388	7010613 - 52344400	29587672	11320454 - 49971840	0.441757		25407134	7010613 - 52344400	30659290	15208303 - 49090260	0.0881329
	deoxycarnitine	53095976	26048836 - 66999148	50329732	27261630 - 74426120	0.966208		52134268	25501606 - 66999148	51039148	21401484 - 74426120	0.88554		52134268	26048836 - 66999148	51722824	27261630 - 73234000	0.633983		52134268	26048836 - 63508156	50329732	21401484 - 74426120	0.857986
	deoxycholate	4262029	685574 - 8442208	3513355	837137 - 11696795	0.54636		4559365	685574 - 18881752	3640074	837137 - 8190625	0.269798		4398065	685574 - 15778161	3580855	837137 - 11696795	0.441757		3786521	685574 - 8442208	3572343	837137 - 11696795	0.869108
	dihomo-linoleate (20:2n6)	32633304	11368118 - 74223168	30954076	11607011 - 58971480	0.898942		32182180	11368118 - 74223168	28720152	11607011 - 58971480	0.723859		34419264	8735763 - 74223168	29186468	11607011 - 50418724	0.159561		32633304	11368118 - 74223168	30358260	11607011 - 58971480	0.556398
	dihomo-linolenate (20:3n3 or n6)	40626420	14416769 - 61520672	31579666	16854380 - 48040252	0.167717		33891576	14416769 - 61520672	31579666	16854380 - 48040252	0.723859		40859668	14416769 - 61520672	31579666	15097949 - 61288252	0.116023		40859668	14416769 - 61520672	32377918	15097949 - 48040252	0.128011
	dimethylarginine (SDMA + ADMA)	71372952	56860728 - 87270304	66003312	54801024 - 96988064	0.966208		68791560	56942992 - 87270304	71394304	54801024 - 96988064	0.83206		68791560	55894032 - 87270304	64725996	54801024 - 81579424	0.793658		66599580	56860728 - 87270304	67076220	54801024 - 96988064	0.838354
	dimethylglycine	41752352	8611129 - 94004920	47902216	12628159 - 74490360	0.763117		45365348	6965341 - 94004920	42711840	11563125 - 74490360	0.680718		44243352	8611129 - 94004920	42711840	11563125 - 74490360	0.815293		45365348	8611129 - 94004920	41684152	14262145 - 68505952	0.686058
	docosahexaenoate (DHA; 22:6n3)	121147024	24399496 - 315563968	132761584	40025544 - 444180416	0.871995		116828384	24399496 - 315563968	156099344	40025544 - 444180416	0.186199		121416920	24399496 - 315563968	149177696	40025544 - 444180416	0.544389		121147024	24399496 - 315563968	152067456	56525480 - 444180416	0.334809
	docosahexaenoylcholine	404456	74983 - 1783387	547453	121726 - 1552617	0.491305		392119	74983 - 1623270	585352	121726 - 1552617	0.0898198		393544	75152 - 1623270	667966	121726 - 1783387	0.0386552		405624	74983 - 1783387	606005	121726 - 1552617	0.142234
	docosapentaenoate (n3 DPA; 22:5n3)	34219392	6943438 - 111286816	33889960	9448714 - 87579112	0.897518		30178176	6943438 - 79727152	37785596	12508048 - 87579112	0.4809		38483584	6943438 - 115310152	33078912	12508048 - 111286816	0.617005		38483584	6943438 - 115310152	36860016	15471609 - 87579112	0.893512
	docosapentaenoate (n6 DPA; 22:5n6)	5799405	2971399 - 12018424	5467375	3283836 - 11737468	0.585471		5071599	2882862 - 12018424	5103539	3283836 - 11737468	0.758991		6460954	3028089 - 12018424	5443234	2971399 - 11737468	0.291329		5890745	3182783 - 12018424	5103539	2971399 - 11737468	0.138827
	dodecanedioate	492717	243206 - 2076391	501100	207756 - 2444541	0.829741		470390	227790 - 2444541	504274	207756 - 896330	0.877906		470390	237997 - 2076391	504274	207756 - 2444541	0.948062		538610	237997 - 2076391	486043	207756 - 2444541	0.673591
	dopamine sulfate (2)	88756	50170 - 232607	81910	55245 - 302337	0.68533		94785	51832 - 232607	89144	51324 - 302337	0.946927		89044	45065 - 232607	75466	51324 - 302337	0.627157		93969	45065 - 232607	75602	48564 - 211635	0.419406
	EDTA	9878180864	9141111808 - 11067165696	10015826944	8651934720 - 10693131264	0.937499		9999476736	9345293312 - 11067165696	9810623488	8651934720 - 10619839488	0.449944		9999476736	9345293312 - 11067165696	9778717696	8651934720 - 10722233344	0.602565		9915630592	9271491584 - 11067165696	9816827904	9141111808 - 10722233344	0.668656
	eicosanodioate	761517	444176 - 2206143	917698	578254 - 2285434	0.610093		718857	441890 - 2206143	917698	578254 - 2285434	0.098947		730322	444176 - 2206143	917698	578254 - 2285434	0.116023		695605	441890 - 2206143	889588	578254 - 2285434	0.048244
	eicosapentaenoate (EPA; 20:5n3)	34876968	5396345 - 117630344	43732828	13293070 - 152001440	0.987539		27722212	5396345 - 117630344	46088996	15331800 - 152001440	0.231241		30940218	5396345 - 117630344	46124768	13293070 - 152001440	0.659965		30940218	5396345 - 117630344	46088996	13293070 - 152001440	0.206837
	eicosenoate (20:1)	58780624	33852064 - 99105640	56692452	31787158 - 137589856	0.937499		58375024	33852064 - 99105640	51388816	31787158 - 137589856	0.910668		60456404	27181492 - 108158000	49557244	31787158 - 95608944	0.193759		57637400	33852064 - 108158000	51388816	31787158 - 137589856	0.717916
	epiandrosterone sulfate	2437433	1018278 - 8507456	4083996	1151704 - 10382589	0.351331		2437433	596981 - 6009274	4083996	1151704 - 10382589	0.151312		2767504	662157 - 6009274	3691427	596981 - 10382589	0.145261		2424212	1018278 - 6009274	4457493	1151704 - 10382589	0.0130265
	ergothioneine	2969133	638524 - 9617948	3167855	911660 - 8920795	0.465364		2958632	1184856 - 7018245	3678728	911660 - 8920795	0.175303		2969133	725064 - 11214144	3762887	911660 - 9617948	0.3511		3125966	725064 - 7018245	3556195	950667 - 9617948	0.392785
	erucate (22:1n9)	5864194	4083832 - 37228416	7644840	4943880 - 22293920	0.246768		5855748	4083832 - 37228416	6918426	5031699 - 22293920	0.0854374		6644352	4083832 - 37228416	6693402	4811467 - 22293920	0.638889		5864194	4083832 - 37228416	6693402	5031699 - 22293920	0.056952
	erythritol	978113	628616 - 1343211	984961	630529 - 1507939	0.918529		983603	679926 - 1565799	984961	628616 - 1507939	0.937481		1021106	660446 - 1507939	984961	628616 - 1565799	0.793658		1017580	660446 - 1343211	984961	628616 - 1480681	0.8176
	erythronate*	49382952	38048780 - 61686224	49829756	36362996 - 63742280	0.918529		50572252	32129024 - 61686224	49820860	30176552 - 63742280	0.700281		49705048	38048780 - 61224864	50047428	36362996 - 63742280	0.870746		51642556	40244380 - 67475392	49829756	30176552 - 63742280	0.356985
	ethylmalonate	11848166	7122894 - 41224912	10133993	5543571 - 36849384	0.403784		11032846	5543571 - 31881398	11510852	6282295 - 36849384	0.910668		10433681	5543571 - 41224912	10691131	6282295 - 36849384	0.974045		11034965	5543571 - 41224912	10388657	6282295 - 36849384	0.847879
	etiocholanolone glucuronide	173912	74890 - 417771	250148	69293 - 632845	0.434958		165722	67867 - 417771	202234	54405 - 491113	0.479847		165722	67867 - 417771	209416	69293 - 491113	0.210288		165722	48744 - 417771	250148	54405 - 632845	0.048244
	fructose	13167892	2357098 - 20208438	10138619	6194593 - 19132544	0.210264		13059797	5394651 - 18586444	12420610	6194593 - 17205368	0.877906		12946173	2357098 - 20208438	12568815	6194593 - 19132544	0.804511		13792530	2357098 - 20208438	12420610	6194593 - 19132544	0.429102
	fumarate	1367314	1040654 - 2348068	1852039	1033792 - 3267897	0.110737		1367314	1040654 - 2189649	1760423	1033792 - 3267897	0.120018		1436755	1040654 - 2348068	1760423	1033792 - 3267897	0.0859658		1413589	1040654 - 2348068	1701534	1033792 - 2707264	0.0919552
	gamma-carboxyglutamate	752631	394435 - 1340224	699479	263494 - 1280017	0.539584		727620	479457 - 974920	603832	463444 - 1280017	0.404515		729102	376173 - 974920	602491	463444 - 1340224	0.423959		767970	394435 - 1340224	614549	436112 - 1280017	0.312804
	gamma-CEHC	247549	100990 - 1476311	255922	114556 - 933039	0.662616		232542	97030 - 808839	261613	114556 - 933039	0.474834		247549	90809 - 508922	263097	114556 - 1476311	0.284597		253325	100990 - 508922	274118	114556 - 1476311	0.450274
	gamma-glutamyl-epsilon-lysine	1922052	949459 - 3583891	2055970	678385 - 3079001	0.866046		1861924	813176 - 3244652	2.00849e+06	678385 - 3079001	0.758991		1770215	813176 - 3244652	1869285	678385 - 3583891	0.977756		1.78195e+06	949459 - 3583891	1876646	1035125 - 3122709	0.771711
	gamma-glutamylalanine	4396056	1284422 - 7149083	3.66483e+06	2685379 - 7621150	0.427439		4.53834e+06	2095339 - 7149083	3666982	2163231 - 8448660	0.528754		4396056	1284422 - 8085562	3777847	2835114 - 7621150	0.554479		5255251	1284422 - 7469153	3632513	2163231 - 7621150	0.0868751
	gamma-glutamylglutamate	364343	149546 - 1025092	342434	133871 - 908455	0.617851		443893	103241 - 1061210	245180	119728 - 1325455	0.121229		352236	149546 - 1061210	304175	103241 - 908455	0.197428		503866	149546 - 1061210	300352	119728 - 908455	0.0268287
	gamma-glutamylglutamine	36110080	12973610 - 54139492	33442224	13165729 - 99427584	0.660217		31467916	12973610 - 54139492	37752048	20890248 - 99427584	0.175303		23948736	12973610 - 54139492	37126448	13165729 - 99427584	0.0565932		31467916	12973610 - 49528788	37126448	20890248 - 99427584	0.148403
	gamma-glutamylglycine	5673952	3537722 - 12443109	5280039	2865577 - 11671006	0.857453		5549262	3237524 - 12443109	5239959	2865577 - 15506717	0.88554		5549262	3042060 - 12443109	5280039	2865577 - 11341966	0.881015		5549262	3042060 - 12443109	5239959	2865577 - 11671006	0.614328
	gamma-glutamylisoleucine*	123943	64960 - 207203	88193	49593 - 162973	0.0553786		131231	76426 - 230403	87756	49593 - 162973	0.00687824		128010	64960 - 230403	85514	49593 - 162973	0.00147044		135232	64960 - 230403	87497	49593 - 162973	0.000154376
	gamma-glutamylleucine	597043	404891 - 901567	475805	403778 - 785639	0.0644257		622577	424272 - 1095615	475805	403778 - 785639	0.00687824		614413	424272 - 1095615	470208	403778 - 785639	0.000581831		651514	454004 - 1095615	443146	403778 - 785639	8.19687e-05
	gamma-glutamylmethionine	1554318	756674 - 4646431	1744583	673663 - 4298365	0.990517		1582551	756674 - 4269236	1571373	673663 - 5017405	0.904542		1429708	756674 - 4269236	1744583	673663 - 4646431	0.507317		1617572	756674 - 4646431	1744583	673663 - 4298365	0.896832
	gamma-glutamylphenylalanine	177054	113591 - 291301	147509	104975 - 200747	0.113917		181542	113591 - 291301	137723	107452 - 199252	0.00687824		179402	113591 - 250308	133720	104975 - 199252	0.00261988		185798	132709 - 291301	137723	107452 - 199252	0.000154376
	gamma-glutamylthreonine*	702336	433972 - 2401664	829315	318269 - 1832172	0.966208		721890	463729 - 2401664	829315	318269 - 1832172	0.723859		721890	380904 - 1704707	829315	318269 - 2027806	0.746514		755722	279486 - 2401664	651423	352690 - 1832172	0.474972
	gamma-glutamyltyrosine	155956	96407 - 270455	120109	81961 - 167978	0.0174872		162929	92377 - 270455	119245	82531 - 193443	0.00687824		153794	96407 - 270455	111372	81961 - 181122	0.00401742		167326	115378 - 270455	118113	85341 - 167978	0.000154376
	gamma-glutamylvaline	5263736	1836863 - 12923490	4343859	540038 - 9579412	0.305109		5373897	3139220 - 12923490	4190289	1434869 - 11628854	0.0987369		5373897	1682777 - 12923490	4255872	1434869 - 9579412	0.119929		6269131	2901062 - 12923490	4255872	540038 - 9579412	0.010126
	gamma-tocopherol/beta-tocopherol	1378693	468019 - 4727883	1185490	413022 - 4500972	0.351331		1569756	435780 - 4500972	1107827	413022 - 2995391	0.0873978		1659589	1043114 - 4500972	1137221	413022 - 4727883	0.0622731		1.48855e+06	468019 - 4500972	1.06694e+06	413022 - 4727883	0.0389561
	glucose	374660384	298058272 - 443837376	321867424	285867904 - 384620960	0.010161		378791872	298058272 - 443837376	323529312	285867904 - 405638080	0.00700553		378791872	298058272 - 432605280	319513568	285867904 - 422165760	0.000292355		380908960	298058272 - 443837376	328416320	285867904 - 384620960	0.000154376
	glucuronate	1011186	675906 - 1491931	938627	523247 - 2260305	0.79346		993714	675906 - 2260305	938627	523247 - 1545381	0.759325		1035900	675906 - 2651171	938627	523247 - 1545381	0.318113		993714	680825 - 2260305	1003374	693219 - 1545381	0.780254
	glutamate	412328128	157480384 - 842577856	196474848	103981072 - 701984128	0.010161		455604960	150565312 - 842577856	191947344	103981072 - 558495104	0.00687824		455604960	173251632 - 842577856	191947344	103981072 - 527508544	8.07795e-05		478264128	186269840 - 842577856	196474848	138638528 - 527508544	2.99646e-05
	glutamine	2712962560	2450461184 - 3304880640	2753921792	2433275392 - 3590589440	0.660217		2714424064	2184744960 - 3304880640	2812349440	2398511872 - 3590589440	0.157565		2636372992	2355965184 - 3304880640	2753921792	2184744960 - 3590589440	0.256968		2660565504	2362866432 - 2996351744	2753921792	2398511872 - 3590589440	0.148403
	glutarate (pentanedioate)	449482	149404 - 1911792	358549	200073 - 2006946	0.987539		445054	117810 - 1911792	358549	192795 - 2006946	0.903524		474881	149404 - 1911792	319371	192795 - 1838345	0.318113		434715	117810 - 1911792	367057	206072 - 2006946	0.82597
	glutarylcarnitine (C5)	3755302	2198231 - 6147500	3369625	1533957 - 7867897	0.937499		3519158	2198231 - 6147500	3662435	875165 - 6012322	0.758991		3519158	2035587 - 6147500	4215733	1533957 - 5810181	0.61386		3459429	2198231 - 5347542	3695956	875165 - 5810181	0.607566
	glycerate	28888142	14329190 - 43198560	35255784	14678690 - 55787820	0.490717		30124204	13442329 - 47324484	35416516	14678690 - 55787820	0.220963		28572600	14329190 - 43198560	35416516	14678690 - 55787820	0.0578293		30124204	14329190 - 41617424	37590208	17392414 - 55787820	0.0195944
	glycerol	1822171	1103730 - 5561284	1908435	884446 - 4325637	0.937499		1893756	1274234 - 5561284	1802550	884446 - 4325637	0.387421		2073967	1313681 - 5561284	1708135	884446 - 3111040	0.113851		1883036	1274234 - 5561284	1708135	884446 - 4325637	0.0709869
	glycerol 3-phosphate	242792	110954 - 679581	301939	125803 - 638120	0.454765		302228	110954 - 650674	271800	165998 - 638120	0.758991		242792	88710 - 569350	309759	168013 - 679581	0.177658		297352	140422 - 679581	271800	163867 - 638120	0.686058
	glycerophosphoethanolamine	7654295	4696460 - 10470742	7988892	5141234 - 11914186	0.671293		7150542	4696460 - 9630245	7988892	5141234 - 11193871	0.503883		7654295	4696460 - 9846032	7988892	5141234 - 11914186	0.480403		7150542	4696460 - 9630245	8181900	6154018 - 11193871	0.237433
	glycerophosphorylcholine (GPC)	223046336	88479352 - 371383904	277964768	140622064 - 557721344	0.133381		200696256	88479352 - 357711680	270443328	168928224 - 557721344	0.0355995		212589712	88479352 - 357711680	277964768	168928224 - 557721344	0.0172522		200017136	88479352 - 410594944	277964768	168928224 - 557721344	0.0186441
	glycine	115907784	38056184 - 186666640	138403456	46537620 - 231097760	0.273146		113657944	38056184 - 176470880	126010264	46537620 - 231097760	0.387421		116858032	38056184 - 165310768	132685368	46537620 - 186666640	0.210288		115907784	38056184 - 165310768	126010264	46537620 - 231097760	0.347693
	glycochenodeoxycholate	2634364	741780 - 29535620	1844233	473212 - 12306097	0.662616		2949662	862702 - 12306097	1684893	473212 - 11829436	0.171571		2748565	836140 - 29535620	1844233	473212 - 6568121	0.193759		2634364	836140 - 29535620	1844233	473212 - 11829436	0.258269
	glycochenodeoxycholate glucuronide (1)	264707	43163 - 1048933	255174	25673 - 2735325	0.937499		359295	43163 - 2735325	252784	38519 - 803625	0.27289		295715	43163 - 1048933	255174	38519 - 2735325	0.352691		253171	43163 - 1048933	241876	38519 - 2735325	0.706627
	glycocholate	509309	206956 - 20298700	731059	47924 - 6618693	0.738062		819376	206956 - 6618693	587537	47924 - 11506351	0.460944		679319	138072 - 20298700	682961	47924 - 2726356	0.563286		777062	138072 - 20298700	731059	47924 - 11506351	0.763133
	glycocholenate sulfate*	2436031	858441 - 10565947	2124128	1017020 - 4963993	0.305457		2565577	1012192 - 10565947	2183298	959452 - 3301628	0.117971		2632514	1227592 - 10565947	2222485	1017020 - 3462852	0.113851		2301541	1012192 - 10565947	2043934	959452 - 3301628	0.241341
	glycodeoxycholate	2091558	152431 - 5420653	1.09977e+06	163985 - 7384623	0.468228		2.0951e+06	152431 - 7384623	1.09977e+06	163985 - 7537098	0.175303		2.1694e+06	152431 - 7384623	1343323	163985 - 6900425	0.16334		2.02512e+06	140525 - 7384623	910929	163985 - 7537098	0.226768
	glycolithocholate sulfate*	1919625	132604 - 8529215	1615485	407355 - 7070860	0.963284		1642788	132604 - 8529215	1854986	372237 - 7070860	0.903524		2018652	132604 - 8529215	1738893	407355 - 7064447	0.870746		1904306	136028 - 8529215	1854986	372237 - 7070860	0.733348
	glycosyl-N-palmitoyl-sphingosine	22621980	15782462 - 29697344	23522374	11281078 - 38435084	0.971249		22200612	14467783 - 29953424	23522374	11281078 - 31989626	0.627513		22897974	14467783 - 30290704	22787800	11281078 - 31989626	0.933088		21569324	14467783 - 29953424	23194672	11281078 - 34031208	0.780254
	glycosyl-N-stearoyl-sphingosine	2058831	960223 - 3813939	2064111	629207 - 4475184	0.937499		2361426	960223 - 3813939	2064111	629207 - 4475184	0.795714		2390311	960223 - 3813939	2209765	629207 - 4475184	0.633983		2316275	960223 - 3813939	1925677	629207 - 3048769	0.175607
	glycoursodeoxycholate	418782	37906 - 4780874	292985	38744 - 1229330	0.775389		437746	168316 - 4071183	257160	38744 - 1972585	0.14245		635541	168316 - 4780874	257160	38744 - 1229330	0.0543862		468293	131443 - 4780874	257160	38744 - 1972585	0.135784
	guanidinoacetate	253203	136526 - 433131	241788	94004 - 390883	0.54636		248473	156159 - 433131	236984	94004 - 354067	0.220963		261962	189187 - 433131	239520	94004 - 390446	0.0172522		254676	189187 - 433131	227752	94004 - 390883	0.0774733
	heme	997690	332608 - 42004632	810892	111894 - 2759146	0.351331		947167	212763 - 42004632	916979	111894 - 3229997	0.583421		997690	558906 - 19161746	751150	111894 - 2759146	0.0497432		977335	471484 - 42004632	868634	111894 - 3229997	0.21993
	hexanoylcarnitine	3217358	1299436 - 9286585	3008368	1275931 - 11923211	0.898942		3217358	966498 - 9286585	2.74992e+06	1299436 - 11923211	0.527477		3217358	1635819 - 9286585	2875715	1275931 - 11923211	0.544732		3274862	1635819 - 9286585	2790048	1299436 - 11923211	0.342737
	hippurate	35473812	4570149 - 112717256	30316360	3432511 - 257131568	0.784767		19586120	2307843 - 84214288	37245892	5422202 - 155403568	0.175303		20772956	3432511 - 93724344	27458020	5422202 - 155403568	0.61386		23038662	2307843 - 75870856	35473812	7297667 - 257131568	0.334809
	histidine	847177472	658786944 - 1011472448	841176512	617848512 - 1075868672	0.898942		847177472	464067840 - 967363264	852481088	617848512 - 1075868672	0.894071		845169728	464067840 - 967363264	833318464	617848512 - 1075868672	0.710287		835042496	593307136 - 1039062912	841176512	713172224 - 1075868672	0.752574
	homoarginine	56245764	29262324 - 91960480	38664776	21160272 - 56606436	0.0817116		54464428	28674366 - 91960480	40599124	21160272 - 70657408	0.145862		54464428	24596574 - 91960480	40529360	23194126 - 73774824	0.097643		56766888	29651916 - 88108088	35799592	21160272 - 64037488	0.0200747
	homocitrulline	181853	99306 - 422422	212644	134981 - 921697	0.270693		195866	106394 - 668583	212644	133258 - 921697	0.479847		196706	99306 - 422422	208584	134981 - 921697	0.365285		196706	99306 - 422422	203752	133258 - 921697	0.419406
	homostachydrine*	1284338	555277 - 2513589	1572598	321078 - 4077558	0.79346		1187337	555277 - 2872933	1280980	321078 - 4077558	0.754439		1199934	579671 - 3164013	1242132	321078 - 3150938	0.955049		1294723	555277 - 2503258	1584421	321078 - 4077558	0.586925
	hypotaurine	1659844	1000358 - 3092805	2282270	913251 - 3668449	0.145177		1770854	1009337 - 3668449	2146924	1320961 - 3224799	0.269798		1891172	1000358 - 3182266	2044756	1320961 - 3668449	0.594101		1659844	1000358 - 3092805	2347901	913251 - 3668449	0.0709869
	hypoxanthine	1225089	598056 - 2111368	1101237	521684 - 2370224	0.403784		1233600	598056 - 2111368	1101237	521684 - 2370224	0.208323		1342835	598056 - 2596103	1052102	521684 - 2370224	0.157655		1422633	598056 - 2111368	1200944	554801 - 2370224	0.113406
	imidazole lactate	7483291	5164534 - 17587040	8993493	3976419 - 23781744	0.792527		6651849	4342034 - 14705053	9208697	3508056 - 23781744	0.256379		7076514	4029768 - 16667813	9922859	3976419 - 20465646	0.0612954		6960778	4342034 - 17587040	9555925	3508056 - 23781744	0.391237
	iminodiacetate (IDA)	49089336	23962220 - 62242016	55193720	14398428 - 69194680	0.427439		50763208	34190908 - 62790380	54645204	14372860 - 69194680	0.83206		49089336	28296522 - 62790380	55386920	14398428 - 69194680	0.157655		49258008	28296522 - 62790380	55386920	14372860 - 69194680	0.135235
	indole-3-carboxylic acid	32014	19952 - 51856	32676	19609 - 83910	0.971249		37015	25361 - 83910	32955	19609 - 60083	0.540763		32768	19609 - 78211	33962.5	19952 - 83910	0.803257		34221	24476 - 78211	36606	21934 - 83910	0.721136
	indoleacetate	1998960	1121154 - 7106772	2281408	792829 - 6346526	0.233275		2120487	977227 - 7106772	2222091	792829 - 6346526	0.67903		2098026	1121154 - 7106772	2281408	1342822 - 6346526	0.326903		2120487	1169905 - 7106772	2219394	792829 - 6346526	0.645689
	indolelactate	5148106	4135613 - 7178030	5841556	3198887 - 12305260	0.312485		5277076	3485564 - 7178030	5823073	3478667 - 12305260	0.503883		5449486	3485564 - 12966420	5792907	3478667 - 12305260	0.99226		5543428	4174938 - 8217796	5379887	3478667 - 12305260	0.914846
	indolepropionate	1382922	372949 - 4257633	2301068	941929 - 16536338	0.138185		1444956	372949 - 3952987	2301068	941929 - 16536338	0.121229		1413176	372949 - 4257633	2155718	941929 - 16536338	0.0578293		1354403	372949 - 4257633	2169940	941929 - 16536338	0.0268287
	indolin-2-one	399083	117954 - 881579	310638	138902 - 692383	0.442658		377641	117954 - 957152	313109	154645 - 965699	0.871022		393328	117954 - 957152	347969	154645 - 756208	0.804511		349756	187077 - 957152	305750	154645 - 965699	0.607566
	isobutyrylcarnitine	8357737	3557416 - 23869978	9886044	2947460 - 25959646	0.356794		8460487	4399434 - 16002807	11741371	2947460 - 25959646	0.167128		8472425	3557416 - 17127644	9680142	2947460 - 25959646	0.617005		8472425	3557416 - 21795664	11741371	2947460 - 25959646	0.231479
	isoleucine	909915968	633002496 - 1187799168	826889664	549494528 - 1257786240	0.491305		928856064	633002496 - 1257786240	819822208	549494528 - 1109685376	0.0516073		941370496	633002496 - 1257786240	832638528	549494528 - 1187799168	0.0626024		1015832576	633002496 - 1293004416	819822208	549494528 - 1109685376	0.00606941
	isovalerylcarnitine	8472461	3694627 - 18185360	7183716	2649683 - 16277081	0.547948		8760041	3610149 - 18185360	6712338	3375243 - 16277081	0.0854374		8519180	4622168 - 18185360	6941313	2649683 - 17311382	0.116023		8760041	5293135 - 18185360	6970460	3636121 - 16277081	0.0156916
	kynurenate	422090	243085 - 1104235	395635	237275 - 628069	0.738062		438098	243085 - 1104235	368447	237275 - 628069	0.296731		451498	243085 - 1104235	368447	237275 - 628069	0.109406		451874	243085 - 1104235	368447	237275 - 628069	0.102193
	kynurenine	22614358	7692131 - 55552524	19094128	10962527 - 38360644	0.713226		22614358	9579729 - 55552524	17999272	10962527 - 38360644	0.399866		19891856	7692131 - 55552524	19094128	10962527 - 34090888	0.571596		22614358	7692131 - 55552524	17490500	10962527 - 38360644	0.231479
	lactate	180919248	116470320 - 256668384	150127280	108619256 - 209916640	0.210264		189606128	118821336 - 283453760	143558096	108221304 - 228917760	0.100549		197482528	109772712 - 256668384	143468624	108221304 - 209916640	0.0128292		183922912	127475224 - 256668384	143468624	108619256 - 209916640	0.00773248
	lactosyl-N-palmitoyl-sphingosine	43390228	30349648 - 73972608	50446988	30083416 - 76781680	0.153826		41358160	30083416 - 56288740	52217400	34786488 - 76781680	0.00687824		42678088	30083416 - 73972608	49676488	34786488 - 76781680	0.3511		41252012	30083416 - 73972608	52217400	34786488 - 76781680	0.00414508
	laurate (12:0)	89374560	56774424 - 201778128	93967144	56929220 - 244480032	0.898942		89188632	65999776 - 150098736	89374560	60417844 - 244480032	0.920393		84084128	53864368 - 201778128	92626544	60417844 - 181106784	0.581854		89188632	56774424 - 201778128	89374560	56929220 - 244480032	0.893512
	laurylcarnitine	14613973	7766186 - 30183328	14863429	3424729 - 43389356	0.660217		14819570	6957696 - 30183328	14755024	3424729 - 43389356	0.73045		15814068	7627878 - 30183328	14347231	3424729 - 43389356	0.834148		15358394	7627878 - 34754820	14347231	3424729 - 43389356	0.607566
	leucine	1086626048	927627968 - 1367804672	1052775680	852834688 - 1271727616	0.356794		1176454144	916769152 - 1468262272	1023541248	891350464 - 1271727616	0.0173364		1176454144	1007881856 - 1468262272	1017722304	897248192 - 1367804672	0.00785329		1207772416	1024028608 - 1468262272	1017722304	891350464 - 1271727616	0.00021138
	linoleate (18:2n6)	1386598016	817810816 - 3006012672	1309070464	586967040 - 2795684096	0.937499		1271763840	586967040 - 3006012672	1437052928	767728064 - 2795684096	0.562984		1460111104	586967040 - 3006012672	1234881280	767728064 - 2127442048	0.423959		1386598016	586967040 - 3006012672	1442729600	767728064 - 2795684096	0.969763
	linolenate [alpha or gamma; (18:3n3 or 6)]	244970848	105963440 - 508517056	201713216	95176824 - 755048000	0.298455		225369696	105963440 - 508517056	218315200	95176824 - 755048000	0.910668		237995792	96315536 - 508517056	216407248	95176824 - 712749312	0.507317		229949712	105963440 - 508517056	225369696	95176824 - 755048000	0.707286
	linoleoylcarnitine*	6591279	3816529 - 9698423	7198121	3518656 - 14595794	0.691178		5728418	3518656 - 8998213	7226307	3982052 - 14595794	0.0854374		6266153	3816529 - 9760449	7454871	3518656 - 14595794	0.159561		5890521	3816529 - 10033949	7380578	3518656 - 14595794	0.175607
	lysine	895426688	672363968 - 1208980096	859520512	525924544 - 1142252032	0.450835		888166464	519643776 - 1208980096	830195520	525924544 - 1142252032	0.175303		925042688	672363968 - 1208980096	832531840	525924544 - 1199035392	0.15376		965098560	672363968 - 1208980096	837943680	653210176 - 1142252032	0.0881329
	malate	12971675	9170811 - 19786560	13083415	8886181 - 22684576	0.52369		13397166	9170811 - 17655148	14336116	8886181 - 22684576	0.474834		13397166	9170811 - 19786560	13083415	8886181 - 22684576	0.815293		12754498	9170811 - 19786560	13006846	8886181 - 20455390	0.392785
	maleate	1305127	970073 - 34520220	1262386	1000945 - 1765934	0.600223		1202060	971407 - 34520220	1291588	1000945 - 1951494	0.723859		1343879	971407 - 55001012	1291588	970073 - 1817163	0.450818		1290576	970073 - 34520220	1166089	1000945 - 1951494	0.474972
	malonate	10055849	7020038 - 12973820	11330288	7914409 - 16476444	0.145177		10442891	7292455 - 13084304	11095228	7898253 - 16476444	0.631374		9323836	7020038 - 12973820	10782361	7898253 - 16476444	0.0320085		9592809	7020038 - 14252084	11095228	7914409 - 16476444	0.0496559
	mannitol/sorbitol	472710	308961 - 5563908	545959	345748 - 1695406	0.898942		471473	368986 - 5563908	545959	282052 - 1695406	0.4809		492651	373874 - 5563908	545959	345748 - 1695406	0.870746		495336	373874 - 5563908	555079	282052 - 1695406	0.955049
	mannose	5427793	4359189 - 8274548	4698839	2818334 - 8442832	0.0817116		5305263	3430381 - 8274548	4791723	3363897 - 6546652	0.0266188		5427793	4216328 - 8274548	4698839	3363897 - 6022618	0.00277746		5480885	4653794 - 8274548	4595177	2818334 - 6546652	0.000416857
	margarate (17:0)	61760476	46027640 - 98795808	58998656	41987924 - 82776888	0.898942		61760476	43945140 - 98795808	58998656	41987924 - 82595360	0.723859		65692236	43945140 - 98795808	56950904	41987924 - 96171088	0.197428		62070668	43945140 - 98795808	56616888	41987924 - 82595360	0.19021
	mead acid (20:3n9)	6773095	1761140 - 19655168	5503866	1932936 - 14890103	0.351331		6491887	2024907 - 19655168	4624680	1932936 - 14890103	0.226038		6803231	2024907 - 19655168	5108868	1761140 - 17564900	0.0473445		6803231	2024907 - 19655168	4624680	1761140 - 12242724	0.0248066
	methionine	6516045	4889565 - 9560254	6396489	5012467 - 8416521	0.958083		6685969	4889565 - 9651761	6396489	5012467 - 8180546	0.28062		6667076	4889565 - 9651761	6396489	5012467 - 8416521	0.563286		6667076	4896306 - 9651761	6467656	5012467 - 8416521	0.367825
	methionine sulfoxide	9441891	5528614 - 13733277	9558710	5860292 - 15128168	0.966208		9608103	5528614 - 12704884	9855445	6203082 - 15128168	0.71766		9059759	5528614 - 12704884	10569783	6203082 - 15128168	0.109406		9338002	5528614 - 12704884	10569783	6253576 - 15128168	0.303052
	methyl glucopyranoside (alpha + beta)	135634	42292 - 553303	153380	56607 - 1273504	0.898942		135634	42292 - 578430	144951	56805 - 818174	0.758991		122179	42292 - 553303	153380	56805 - 818174	0.362111		135634	43571 - 553303	229250	56805 - 1273504	0.0798099
	methylmalonate (MMA)	3649241	1970005 - 6596536	3766311	1816274 - 8984018	0.54636		3491859	1970005 - 6596536	3779702	1889134 - 8984018	0.967637		3552845	1970005 - 6596536	3970882	2157202 - 8984018	0.815293		3521819	1970005 - 6596536	3877234	1889134 - 8984018	0.82597
	methylsuccinate	510608	328025 - 929474	584334	306921 - 1279302	0.468228		505097	306921 - 776615	618393	364986 - 1279302	0.157565		507036	306921 - 791388	538404	328025 - 1279302	0.534405		507036	306921 - 882871	519312	328025 - 1279302	0.484428
	myo-inositol	2859642	2125486 - 4506752	3156724	1834828 - 4689283	0.454765		2909642	2125486 - 3696111	3187242	1834828 - 4689283	0.238061		2827171	2125486 - 4506752	2991743	1834828 - 3972785	0.423959		2976072	2313201 - 4506752	3229214	1834828 - 4689283	0.334809
	myristate (14:0)	478223744	360278656 - 726739456	450752704	251355008 - 961248512	0.547948		470812704	328354880 - 726739456	432239744	251355008 - 961248512	0.711255		470812704	290416512 - 726739456	428345408	251355008 - 751236480	0.423959		478335328	328354880 - 726739456	419724768	251355008 - 961248512	0.19021
	myristoleate (14:1n5)	60069104	44400648 - 128012624	63900120	28146902 - 159704992	0.843584		60062224	42504456 - 128012624	59249708	28146902 - 159704992	0.668161		64272612	27235110 - 128012624	59249708	28146902 - 108735336	0.507317		60490756	42504456 - 128012624	54815824	28146902 - 159704992	0.347693
	myristoleoylcarnitine*	34917436	17125004 - 75710104	29468776	12323314 - 84830672	0.958083		33590104	15916060 - 75710104	35243284	12323314 - 84830672	0.910668		35012420	17125004 - 75710104	29468776	12323314 - 84830672	0.501291		32644876	17125004 - 75710104	28239070	12323314 - 84830672	0.637037
	myristoylcarnitine	4313569	2294911 - 6846716	3770374	1712461 - 8537101	0.877626		4348657	2660442 - 5822914	3731477	1712461 - 8537101	0.631374		4477807	2660442 - 5987245	3739680	1712461 - 8537101	0.352691		4419492	2660442 - 8863349	3505828	1712461 - 8537101	0.0224741
	N-acetyl-beta-alanine	377842	239391 - 486170	373005	232113 - 652592	0.898942		401360	268705 - 512592	335670	232113 - 652592	0.171571		399941	268705 - 512592	328570	232113 - 652592	0.172186		404086	261320 - 495740	336767	239391 - 652592	0.231479
	N-acetylalanine	1484984	1192783 - 2025596	1372962	1124452 - 1777967	0.476677		1590365	1192783 - 2025596	1374609	1124452 - 1638371	0.0175418		1562028	1192783 - 1989364	1363890	1124452 - 1638371	0.0222934		1610163	1206656 - 2025596	1363890	1124452 - 1638371	0.00588762
	N-acetylaspartate (NAA)	1771091	1209455 - 2448565	1947361	1117508 - 3371349	0.351331		1771091	1209455 - 2740522	1901895	1117508 - 3037886	0.27289		1794272	811988 - 2740522	1882387	1117508 - 3371349	0.783903		1794272	1209455 - 2740522	1954935	1117508 - 3371349	0.528174
	N-acetylcarnosine	316600	158825 - 542807	293520	213082 - 575534	0.775389		317803	182055 - 542807	271273	155081 - 575534	0.375472		328298	231381 - 542807	271273	158825 - 575534	0.097643		345959	206011 - 542807	271735	155081 - 439162	0.0111905
	N-acetylglutamate	131201	68733 - 221584	137274	69314 - 186804	0.898942		135287	67629 - 221584	124105	69314 - 205137	0.606422		160847	67629 - 221584	124105	68733 - 174046	0.0618058		160847	67629 - 226019	114578	68733 - 170040	0.0186441
	N-acetylglycine	889265	568389 - 3241440	1455308	858145 - 3804915	0.0174872		877729	446193 - 2032843	1438977	818247 - 3804915	0.00687824		889265	571562 - 3241440	1413938	568389 - 3804915	0.0578293		877729	568389 - 3241440	1413938	849421 - 3547884	0.0248066
	N-acetylhistidine	88471	39787 - 160909	71280	22822 - 167873	0.52369		85485	44998 - 160909	67672	22822 - 167873	0.700281		81834	47622 - 160909	66200	22822 - 167873	0.489888		78655	47622 - 127206	67672	22822 - 167873	0.334809
	N-acetylleucine	95140	28193 - 228698	89787	27956 - 217060	0.958083		119533	28193 - 228698	85843.5	27956 - 176515	0.098947		107815	28193 - 228698	84157	27956 - 176515	0.0792433		135455	62927 - 228698	84405	27956 - 217060	0.0252147
	N-acetylmethionine	284051	35801 - 388798	283365	174433 - 415756	0.68533		284051	35801 - 388798	286334	174433 - 415756	0.931996		278142	35801 - 382230	264423	174433 - 353794	0.85072		284051	35801 - 388798	286334	174433 - 415756	0.897205
	N-acetylneuraminate	2335822	1655358 - 3380134	2301328	1481564 - 4647500	0.92897		2374530	1445446 - 3380134	2170070	1481564 - 4647500	0.171571		2357570	1655358 - 3380134	2170070	1481564 - 4647500	0.228959		2335822	1655358 - 3380134	2301328	1488530 - 4647500	0.673591
	N-acetylphenylalanine	164326	98183 - 342613	145807	100887 - 210014	0.133381		165345	115113 - 342613	139765	100887 - 259110	0.0516073		165496	106841 - 342613	144642	100887 - 259110	0.021295		184169	106841 - 342613	138804	98183 - 246604	0.00606941
	N-acetylputrescine	1518809	368708 - 3586323	1724289	628607 - 2529357	0.963284		1678934	368708 - 3586323	1580716	517635 - 2832028	0.800143		1552787	368708 - 3586323	1580716	517635 - 2878006	0.813028		1678934	368708 - 3586323	1580716	517635 - 2878006	0.726607
	N-acetylserine	4518070	3054545 - 6502826	4333778	3051986 - 6419733	0.898942		4671215	3054545 - 6502826	3959576	3051986 - 6419733	0.399866		4692558	3054545 - 6502826	3959576	3051986 - 5608184	0.3511		4469175	3187302 - 6502826	4347331	3051986 - 6419733	0.962635
	N-acetyltaurine	257323	144452 - 389262	273405	193217 - 812871	0.610093		271209	125289 - 401433	250444	193217 - 812871	0.910668		261683	125289 - 389262	250444	193217 - 812871	0.877162		247327	125289 - 389262	251610	194136 - 812871	0.303052
	N-acetylthreonine	1769153	1388205 - 2685139	1637141	1260593 - 2529331	0.644618		1859177	1448698 - 2685139	1523244	1154296 - 2529331	0.0402829		1871226	1388205 - 2305123	1563992	1260593 - 2529331	0.0201056		1840956	1388205 - 2685139	1579825	1154296 - 2529331	0.0868751
	N-acetyltryptophan	223238	82674 - 328800	224258	77576 - 330567	0.971249		246583	82674 - 338037	223544	77576 - 330567	0.512516		246583	82674 - 338037	221682	77576 - 299296	0.471018		256165	92385 - 338037	190886	40665 - 330567	0.21993
	N-acetyltyrosine	72652	39161 - 225976	54471.5	29884 - 115171	0.0360314		79190	28340 - 225976	59434.5	37874 - 149804	0.0679327		77455.5	39161 - 225976	58665	28340 - 149804	0.0320085		89809	39161 - 225976	59256	29884 - 106011	0.000584053
	N-acetylvaline	161118	125055 - 241214	155930	116796 - 291398	0.63362		169105	125055 - 255238	145434	115007 - 291398	0.0245182		165813	125055 - 255238	145434	116796 - 291398	0.021295		169013	135990 - 255238	146698	115007 - 291398	0.0186441
	N-delta-acetylornithine	812399	299453 - 1747036	1267985	395940 - 5066022	0.153826		983553	299453 - 4452690	984837	395940 - 5066022	0.723859		1041877	299453 - 2520639	1199359	395940 - 5066022	0.471018		869902	340820 - 1630961	1430448	395940 - 5066022	0.0636088
	N-formylmethionine	741778	570107 - 964877	728537	500685 - 1098226	0.937499		730171	570107 - 964877	728537	500685 - 1098226	0.846723		737348	570107 - 968711	712914	500685 - 979698	0.721001		730171	599681 - 964877	745166	500685 - 1098226	0.922485
	N-methylpipecolate	3305831	894352 - 16931524	7358246	976020 - 18552468	0.377318		4337203	1375770 - 11272978	7358246	976020 - 18552468	0.167128		4322006	1375770 - 11345539	5693199	894352 - 18552468	0.423959		5676112	894352 - 11345539	6303046	976020 - 18552468	0.411456
	N-methylproline	1.40228e+07	2132681 - 113327192	6306403	2703234 - 113908272	0.662616		15749162	2866049 - 195708128	23956321	2703234 - 113908272	0.897756		13587577	2372716 - 113327192	11182728	2132681 - 113908272	0.825776		1.40567e+07	1848839 - 113327192	33535424	2703234 - 113908272	0.19021
	N-palmitoyl-sphinganine (d18:0/16:0)	1264499	493820 - 2983749	689658	255249 - 1515879	0.010161		1144421	518933 - 2491012	689658	255249 - 1539478	0.00687824		1282388	878469 - 2983749	666925	255249 - 2413199	3.71787e-05		1290753	720833 - 2983749	636178	255249 - 1281278	4.57367e-05
	N-palmitoyl-sphingosine (d18:1/16:0)	23325762	15725200 - 31941984	18324020	10888409 - 34531884	0.0174872		24439804	15225074 - 34531884	18208632	10888409 - 28100352	0.00937503		25373198	17551024 - 34531884	18208632	10888409 - 29126820	0.000292355		25373198	17264012 - 34531884	17136960	10888409 - 28100352	0.00021138
	N-palmitoylglycine	604926	476097 - 838942	611942	420936 - 894501	0.99226		577852	433892 - 785386	592659	420936 - 894501	0.759325		605894	433892 - 838942	565566	420936 - 894501	0.423959		621558	433892 - 838942	553388	420936 - 738824	0.411456
	N1-Methyl-2-pyridone-5-carboxamide	1.00972e+07	2974488 - 28959620	9846822	2463508 - 23520150	0.898942		1.24963e+07	3431033 - 20393186	9296207	2463508 - 23520150	0.197676		1.00972e+07	3282105 - 31444806	9846822	2463508 - 28959620	0.955049		13357983	6222125 - 31444806	9409522	2463508 - 26413352	0.159038
	N1-methyladenosine	4844822	3617097 - 6048322	4305007	3386059 - 5614517	0.617851		4844822	4017950 - 5612637	4296252	3386059 - 5614517	0.0899488		4844822	3961180 - 5643761	4305007	3386059 - 6048322	0.12902		4844822	3961180 - 6048322	4296252	3386059 - 5614517	0.034688
	N2,N2-dimethylguanosine	714383	321821 - 1404699	696366	346899 - 1334849	0.897518		714383	328555 - 1365350	653034	346899 - 1334849	0.958385		562049	321821 - 1404699	696377	346899 - 1334849	0.721001		720032	321821 - 1404699	653034	292747 - 1334849	0.955049
	N6-acetyllysine	374577	301583 - 506043	360601	302998 - 546833	0.775389		381513	301583 - 506043	360601	310741 - 546833	0.723859		377936	301583 - 506043	364446	310741 - 546833	0.85072		377936	301583 - 506043	350199	302998 - 546833	0.607566
	N6-carbamoylthreonyladenosine	70250	33937 - 97022	71876.5	43535 - 99979	0.898942		70249	56483 - 99979	68303	33937 - 88542	0.382438		73704	51626 - 99979	68077	43535 - 83570	0.193759		72555	51626 - 99979	63067	33937 - 88542	0.0798099
	N6,N6,N6-trimethyllysine	32589796	21616606 - 44739680	30616804	20318438 - 81448232	0.660217		30220050	21520040 - 113534048	30616804	18598876 - 81448232	0.83206		32303936	21520040 - 45140768	28933262	20318438 - 81448232	0.370117		33014976	21341960 - 44739680	30221350	18598876 - 81448232	0.614328
	nicotinamide	3606462	1197923 - 13395824	3195320	1676512 - 7738512	0.691178		3325941	2145544 - 13395824	3195320	1676512 - 7738512	0.614426		3499462	1676512 - 5614564	3373412	1764314 - 7738512	0.881015		3518199	2551864 - 13395824	3.68176e+06	1197923 - 7738512	0.664055
	O-methylcatechol sulfate	647825	149282 - 2260626	830210	127890 - 4380175	0.698112		597885	149282 - 2260626	721912	127890 - 1373496	0.795714		520811	149282 - 2260626	830210	127890 - 1454968	0.450818		626469	208746 - 2260626	826975	127890 - 4380175	0.733348
	O-sulfo-L-tyrosine	1007168	672292 - 1253634	952473	546035 - 1490365	0.877626		1033279	672292 - 1450740	927435	623150 - 1314748	0.27289		1043501	672292 - 1450740	937037	623150 - 1380541	0.208649		1033201	756721 - 1450740	950822	546035 - 1277623	0.0881329
	octanoylcarnitine	53431360	37947684 - 156193984	59656608	18219384 - 177730192	0.918529		60380560	24221332 - 156193984	59656608	18219384 - 177730192	0.795714		60892976	34598384 - 156193984	50425236	18219384 - 177730192	0.825776		60380560	34598384 - 156193984	50425236	18219384 - 177730192	0.726607
	oleate/vaccenate (18:1)	4059321088	2385116160 - 7639190528	3474696192	1802235008 - 6622225408	0.698112		3668793088	2245292800 - 7639190528	3372306432	1802235008 - 6622225408	0.758991		4216018432	1973547648 - 7639190528	3372306432	1802235008 - 5514222080	0.116023		3925967360	2245292800 - 7639190528	3319166464	1802235008 - 6622225408	0.195143
	oleoylcarnitine	34531104	19263374 - 44468256	30618856	15416800 - 40035072	0.775389		29671868	17284548 - 62865460	29610062	15416800 - 40035072	0.946927		34296228	19263374 - 62865460	30618856	15416800 - 42902896	0.611071		32953828	19263374 - 55220352	26887810	15416800 - 40035072	0.377452
	oleoylcholine	1056727	374443 - 3806337	1265542	324877 - 2922891	0.897518		985359	262028 - 4860516	1333681	396109 - 2922891	0.208323		985359	374443 - 4860516	1603401	396109 - 3806337	0.197428		1056727	374443 - 3806337	1426418	396109 - 2922891	0.429102
	ornithine	234655424	79178240 - 326290752	197964352	112736584 - 362845184	0.465364		208741408	79178240 - 362845184	194580432	112994896 - 328127936	0.316903		239532720	79178240 - 362845184	197964352	112994896 - 328127936	0.334325		239532720	79178240 - 362845184	194889248	112994896 - 328127936	0.237433
	orotate	1067012	768627 - 3786947	1037576	729781 - 1746259	0.68533		1053551	672231 - 1793104	1064355	810096 - 1563469	0.897756		1109971	729781 - 3786947	1067487	810096 - 1746259	0.813028		1119718	729781 - 3786947	1052751	807090 - 1746259	0.563025
	oxalate (ethanedioate)	9158642	3156896 - 12825450	10518407	4047832 - 14055351	0.351331		8158327	3156896 - 12579726	10293074	4047832 - 14055351	0.197676		8038371	4318699 - 12825450	10317196	4047832 - 14055351	0.0497432		8158327	3156896 - 12825450	10358289	6408077 - 14055351	0.00414508
	p-cresol sulfate	110106736	1800927 - 438196192	103646072	17790792 - 359556032	0.775389		107589744	2480803 - 386302112	129127568	17790792 - 359556032	0.723859		107589744	1800927 - 298470912	134466720	17790792 - 359556032	0.659965		107589744	1800927 - 400356352	113434472	18582516 - 359556032	0.902936
	palmitate (16:0)	3107628288	1997448704 - 5208987648	2624684288	1584681472 - 4457449984	0.368295		2904184320	1929799552 - 5208987648	2645374976	1584681472 - 4457449984	0.57316		3172586240	1820616320 - 5208987648	2590055424	1584681472 - 4258468608	0.0597806		3154620672	1929799552 - 5208987648	2590055424	1584681472 - 4457449984	0.0515549
	palmitoleate (16:1n7)	1011987136	471851456 - 2028653312	771655040	203656048 - 2000992256	0.403784		980913216	471851456 - 2028653312	771655040	203656048 - 2000992256	0.614426		1030965344	471851456 - 2028653312	761875136	203656048 - 1388601728	0.0543862		985469696	471851456 - 2028653312	771655040	203656048 - 2000992256	0.19021
	palmitoleoylcarnitine*	3997757	2614641 - 7782376	4592473	2166634 - 9177479	0.92897		4001946	2591681 - 8565135	4096519	2166634 - 9177479	0.920393		4943292	2614641 - 8565135	4113383	2166634 - 9177479	0.362111		4464553	2614641 - 9017168	3889447	2166634 - 9177479	0.295983
	palmitoyl dihydrosphingomyelin (d18:0/16:0)*	121150224	81012248 - 165452752	128710840	75583608 - 186274000	0.937499		117181752	81012248 - 145175520	128710840	75583608 - 186274000	0.460944		126530504	83061808 - 165452752	119233936	75583608 - 186274000	0.633983		120636448	81012248 - 170607536	112983984	75583608 - 186274000	0.726607
	palmitoyl ethanolamide	907444	671464 - 1799920	873539	457721 - 1242809	0.560302		871638	615667 - 1799920	842506	457721 - 1242809	0.397423		919327	739141 - 1799920	868936	457721 - 1216425	0.109406		919327	739141 - 1799920	817101	457721 - 1242809	0.00963184
	palmitoyl sphingomyelin (d18:1/16:0)	960848192	805159680 - 1306113280	983288704	796912896 - 1191383808	0.871995		960848192	795580096 - 1306113280	983288704	796912896 - 1294290944	0.689345		935638464	795580096 - 1306113280	967181760	796912896 - 1294290944	0.803257		911099904	730686400 - 1306113280	992259392	823505216 - 1294290944	0.195143
	palmitoylcarnitine	25976388	12929132 - 47466148	22814910	10573828 - 34900604	0.454765		23051032	12929132 - 43433288	22816544	10573828 - 34900604	0.758991		26832532	12929132 - 43433288	22814910	10573828 - 47466148	0.24553		25976388	12929132 - 43732136	20572208	10573828 - 29957474	0.0451707
	palmitoylcholine	2050631	703829 - 7562858	2215277	557583 - 5154081	0.897518		1813780	713976 - 6332574	2320197	557583 - 5154081	0.345323		1813780	703829 - 6332574	3094318	557583 - 7562858	0.159561		1907063	703829 - 7562858	2552827	557583 - 5154081	0.384353
	pantothenate	1197424	537585 - 5708621	1303201	627596 - 2300731	0.942961		1137525	714670 - 2055148	1108047	537585 - 2110212	0.73045		1293791	751616 - 2055148	1232131	537585 - 5708621	0.933088		1371442	714670 - 5708621	1160016	537585 - 3091378	0.334809
	paraxanthine	1751784	262334 - 8495941	1765719	66867 - 4643877	0.539584		1562586	449705 - 8495941	1765719	66867 - 7977078	0.88554		1795753	449705 - 8495941	1.4588e+06	66867 - 7977078	0.193759		2133095	262334 - 8495941	1.52426e+06	66867 - 5875157	0.162299
	phenol sulfate	25243264	4806225 - 187909312	20540056	8862115 - 79917632	0.746641		23129086	4806225 - 187909312	20820378	7725966 - 99292936	0.759325		44731880	4806225 - 187909312	20540056	7725966 - 132929528	0.461733		32398940	4806225 - 187909312	20684940	7725966 - 78131544	0.303052
	phenylacetylcarnitine	860720	184560 - 2051088	426504	94919 - 1204145	0.077971		809630	184560 - 3042715	541924	94919 - 3502354	0.145862		609298	181931 - 3042715	633205	94919 - 1647653	0.441757		573245	184560 - 3042715	633205	94919 - 2051088	0.51913
	phenylacetylglutamine	65537584	21789932 - 163426912	41350500	13339268 - 155410032	0.539584		61617164	21789932 - 144687216	62560992	8618853 - 212159264	0.937481		54478656	25039992 - 152289696	62560992	13339268 - 155410032	0.940624		53239016	15050946 - 154226992	52856836	8618853 - 163426912	0.897205
	phenylalanine	1532255104	1257538816 - 1806228992	1453819136	1224094592 - 1668770048	0.107035		1520136704	1337268736 - 1806228992	1467342464	1224094592 - 1668770048	0.0923546		1539653760	1257538816 - 1806228992	1458346496	1224094592 - 1668770048	0.0362309		1607332480	1257538816 - 1806228992	1460020096	1224094592 - 1668770048	0.00385515
	phenyllactate (PLA)	1009466	679260 - 1635899	1234359	582985 - 2091317	0.351331		1108685	679260 - 1658499	1250872	582985 - 2078862	0.51899		1052262	679260 - 2288823	1232368	582985 - 2078862	0.41504		1052262	771849 - 1635899	1234359	582985 - 2078862	0.698579
	phenylpyruvate	158092	93455 - 272452	178866	83911 - 240516	0.937499		164174	81174 - 276612	159344	83911 - 240516	0.51899		155581	81174 - 276612	171963	102515 - 232106	0.948062		176469	77024 - 276612	178866	95222 - 240516	0.780254
	phosphate	86052304	33313276 - 170923600	107546208	22004424 - 171125984	0.442067		93783024	33313276 - 167832304	100956088	22004424 - 171125984	0.73045		93506920	33313276 - 167832304	102418896	22004424 - 171125984	0.554479		94310664	56218256 - 167832304	102418896	33474768 - 171125984	0.955049
	phosphoethanolamine	4919887	2188932 - 7007384	5052499	2962715 - 7460189	0.617851		5197536	2373422 - 7007384	5052499	2999915 - 7460189	0.823587		4996004	2373422 - 7345961	4943298	2188932 - 7049350	0.783903		4969962	2373422 - 6668718	5217214	2188932 - 8938197	0.484428
	phytanate	4791946	2574225 - 12111820	5941923	2709879 - 14269639	0.514563		6034813	2709879 - 11393673	5941923	2962470 - 14269639	0.861467		5662839	2709879 - 11064188	6053938	2574225 - 14269639	0.291329		5844395	2709879 - 11393673	5665319	2574225 - 14269639	0.881329
	pipecolate	172858	101339 - 283400	206792	108803 - 291510	0.450835		157791	101339 - 266011	200312	97501 - 291510	0.171571		154526	61028 - 357354	200312	128982 - 291510	0.18043		157791	101339 - 283400	207253	97501 - 291510	0.210036
	piperine	45231818	1942022 - 303149696	48529012	3946806 - 514456192	0.775389		61991264	7471259 - 303149696	48944310	2043511 - 514456192	0.723859		71159312	9390391 - 351854368	24597545	1942022 - 514456192	0.0674145		61991264	7471259 - 303149696	37526582	2043511 - 514456192	0.468784
	pregn steroid monosulfate*	3099069	1210114 - 7024675	3407667	1340242 - 7529892	0.454765		2311095	1210114 - 7660674	3446613	1340242 - 7529892	0.100549		2719321	1210114 - 7024675	3730993	1340242 - 7529892	0.0507285		2342926	1210114 - 7024675	3650420	1761398 - 7529892	0.0130265
	pregnen-diol disulfate*	7648921	1280271 - 17805100	7489134	2479204 - 15790135	0.987539		6761938	1280271 - 17805100	7552816	2479204 - 16181395	0.787152		7552867	1280271 - 17805100	6733024	2479204 - 16181395	0.783903		7552867	1280271 - 17805100	7480192	3593828 - 15790135	0.668656
	pregnenolone sulfate	703618	157945 - 1707034	773124	215391 - 1688852	0.610093		598210	146199 - 1707034	773177	215391 - 1688852	0.0769313		598164	146199 - 1707034	787727	215391 - 1688852	0.021295		451084	157945 - 1707034	773177	379667 - 1751198	0.0200747
	pro-hydroxy-pro	15937283	10469061 - 25715416	18295728	11516139 - 39018504	0.210264		15076846	10469061 - 32983776	17780608	10247413 - 39018504	0.382438		14626692	10469061 - 28766316	18295728	10247413 - 39018504	0.210288		15076846	10469061 - 28766316	17780608	11131941 - 39018504	0.18225
	proline	13662111	10072796 - 22311088	12935418	7546780 - 21213070	0.775389		14941421	10128809 - 22311088	13279411	7546780 - 21213070	0.0876433		14424356	10128809 - 21243388	12935418	7546780 - 21213070	0.275278		14869184	10128809 - 22311088	12424435	7546780 - 21213070	0.0257642
	propionylcarnitine	44522308	17940378 - 85806216	30551984	18674978 - 54616176	0.0218477		44818000	24005524 - 67320656	31266230	17940378 - 55684372	0.0266188		45058744	27614708 - 67320656	34531676	17940378 - 85806216	0.0192366		44818000	33617176 - 85806216	34531676	17940378 - 54616176	0.0111939
	propionylglycine	79079	35853 - 137297	89489	25292 - 194794	0.775389		75917	34465 - 139311	103330	25292 - 194794	0.136591		75917	35853 - 110136	102924	25292 - 145329	0.0494817		76964	29114 - 137297	105965	25292 - 194794	0.0209161
	pseudouridine	4845605	4065064 - 6157868	4659799	3811080 - 5405439	0.316538		5116350	4226210 - 6157868	4567420	3811080 - 5360500	0.00974378		5027140	4019832 - 5771181	4500045	3811080 - 5563083	0.0507285		4991925	4075003 - 6157868	4605926	3811080 - 5360500	0.0111939
	pyridoxate	1653090	1007811 - 9645468	1490063	978583 - 16874448	0.92897		1391331	1007811 - 3845222	1472383	978604 - 6994814	0.4809		1644891	1007811 - 3845222	1650584	986544 - 9645468	0.554479		1644891	935044 - 5455419	1609649	978604 - 16874448	0.645689
	pyroglutamine*	192847808	74991264 - 313160864	195964064	65765380 - 630408320	0.877626		162736176	74991264 - 301521024	196537360	66580432 - 630408320	0.193244		149605424	74991264 - 630408320	228049584	66580432 - 348947328	0.159561		137472784	74991264 - 232559760	234958240	66580432 - 348947328	0.0216391
	pyruvate	11771799	8770812 - 17191494	10460770	8406510 - 14000942	0.298455		12418856	8408577 - 17191494	10348547	8406510 - 17844738	0.175303		12566495	8406510 - 17191494	10348547	8408577 - 14000942	0.021295		12525123	8770812 - 17191494	10147624	8775552 - 13695173	0.00588762
	quinolinate	1130054	555962 - 15849074	857136	455874 - 7405219	0.225377		1210772	628814 - 15849074	818280	455874 - 1721918	0.00974378		1305068	591734 - 7405219	857136	455874 - 1721918	0.0176153		1421640	591734 - 15849074	863012	455874 - 1721918	0.0053523
	retinal	2180521	1225620 - 3365030	1933383	1398899 - 2910414	0.395721		2282120	1225620 - 2994689	1982353	1398899 - 2910414	0.0769313		2347115	1225620 - 2994689	1982353	1398899 - 3365030	0.12902		2282120	1225620 - 3365030	1993970	1517720 - 2910414	0.0636088
	retinol (Vitamin A)	90175056	45396616 - 160175040	87383168	56422444 - 136879968	0.465364		96957640	45396616 - 127679072	87240448	56422444 - 136879968	0.157565		98269832	45396616 - 128115400	87383168	56422444 - 160175040	0.256968		97165696	45396616 - 160175040	87472648	60075272 - 136879968	0.135784
	ribitol	89495	48552 - 138617	90830	39924 - 189501	0.660217		89495	57175 - 142444	92887.5	39924 - 169609	0.769667		101616	48552 - 142444	95550	39924 - 169609	0.813028		93180	48552 - 139865	86910.5	39924 - 126473	0.438526
	ribonate	1699961	311565 - 3859341	2043166	1043395 - 3246257	0.356794		2.06631e+06	721642 - 3859341	2091110	1043395 - 3246257	0.723859		2090395	778810 - 3859341	2069249	812194 - 3320467	0.96593		2090395	721642 - 3859341	2086888	1043395 - 3246257	0.959616
	S-methylcysteine	293590	205893 - 602158	345490	214070 - 973668	0.539584		276583	199567 - 562692	276695	157675 - 614988	0.981056		276540	149166 - 533108	309467	214070 - 614988	0.804511		255741	149166 - 533108	328999	214070 - 841958	0.175607
	salicylate	504914	72414 - 388556480	580380	227519 - 6936926	0.775389		585085	72414 - 388556480	470689	166533 - 6936926	0.823587		436639	72414 - 388556480	691412	166533 - 6936926	0.157655		512728	72414 - 388556480	691412	166533 - 6936926	0.468784
	sarcosine (N-Methylglycine)	10088650	6821256 - 12936517	10089833	5944223 - 14829744	0.866046		9691030	6821256 - 12335066	10363156	7665254 - 14829744	0.296731		10088650	6833344 - 13606646	10089833	7331659 - 14320067	0.617005		10008399	6821256 - 13002396	10838930	5944223 - 14829744	0.324985
	serine	9722841	5575971 - 14345918	10104694	5895372 - 14056378	0.585471		9722841	5575971 - 14345918	10077700	5895372 - 14056378	0.4809		9857644	5575971 - 14345918	9968129	5895372 - 14056378	0.834148		9722841	5575971 - 14345918	10335757	5895372 - 14056378	0.474972
	serotonin	1.40854e+06	378865 - 3524741	1294026	145479 - 2470705	0.68533		1289000	392368 - 3524741	1324314	145479 - 2934684	0.910668		1179042	331572 - 3524741	1324314	145479 - 2934684	0.815293		1170386	392368 - 3524741	1387510	145479 - 2934684	0.334809
	sphinganine	265539	85996 - 757937	212229	126549 - 436043	0.145177		266345	120091 - 757937	209444	126549 - 436043	0.0854374		278559	165740 - 757937	208103	85996 - 436043	0.0103694		274330	85996 - 757937	213758	126549 - 436043	0.0689736
	sphinganine-1-phosphate	690783	374719 - 911619	654840	325296 - 1021307	0.605083		681532	362877 - 911619	613783	325296 - 1021307	0.296731		699548	425504 - 1062510	654840	325296 - 1021307	0.267497		699548	374719 - 911619	643087	325296 - 1021307	0.206837
	sphingomyelin (d18:1/14:0, d16:1/16:0)*	239947456	164165728 - 376178112	212857904	134937680 - 331744832	0.210264		250574320	176453344 - 376178112	215068656	134937680 - 347065536	0.113386		249629584	176453344 - 376178112	217626480	134937680 - 331744832	0.191397		247419552	176453344 - 376178112	214414032	134937680 - 347065536	0.0451707
	sphingomyelin (d18:1/15:0, d16:1/17:0)*	148173040	113959344 - 215332368	136817120	98699472 - 227591600	0.821077		152873552	104597672 - 204449808	141877120	98699472 - 212599728	0.903524		155717872	104597672 - 204449808	143202176	98699472 - 227591600	0.870746		148173040	104597672 - 204449808	136817120	98699472 - 212599728	0.752574
	sphingomyelin (d18:1/17:0, d17:1/18:0, d19:1/16:0)	74880176	47690880 - 108136240	70910696	50816276 - 114385384	0.547948		76360720	47690880 - 108136240	70910696	56046888 - 112484184	0.382438		75654840	50816276 - 108136240	70992760	56046888 - 114385384	0.352691		77592024	47690880 - 127313072	68849704	56046888 - 104230032	0.110268
	sphingomyelin (d18:1/18:1, d18:2/18:0)	83048992	59813048 - 124281712	76805320	45367352 - 100180328	0.153826		90576016	59813048 - 124281712	76602352	45367352 - 96350536	0.00687824		87559408	64288128 - 124281712	76805320	45367352 - 92687208	0.00563444		92387880	59813048 - 137740304	76099272	45367352 - 92687208	0.000584053
	sphingomyelin (d18:1/20:0, d16:1/22:0)*	1723964160	1128205824 - 2275478528	1550190080	969299712 - 2578391552	0.323935		1704625280	1113845376 - 2576830720	1596285184	969299712 - 2250749184	0.231241		1788610816	1350238720 - 2579650304	1598277120	969299712 - 2578391552	0.0373055		1796247424	1350238720 - 2579650304	1534154112	1008733888 - 2101773952	0.0055641
	sphingomyelin (d18:1/20:1, d18:2/20:0)*	77556072	54741616 - 115702520	77172592	53755576 - 103140048	0.937499		80918160	51545880 - 102563008	77172592	53755576 - 101494664	0.562984		79721032	46885044 - 115702520	77172592	53755576 - 98811952	0.554479		77556072	54741616 - 115702520	75983568	53755576 - 98811952	0.586925
	sphingomyelin (d18:1/21:0, d17:1/22:0, d16:1/23:0)*	244590272	167819312 - 365932256	205072720	132874776 - 433587424	0.312485		243270112	153460128 - 328376352	205072720	132874776 - 309849408	0.246573		250333472	153460128 - 328376352	211153296	132874776 - 433587424	0.334325		250333472	153460128 - 328376352	209268240	132874776 - 333262720	0.113406
	sphingomyelin (d18:1/22:1, d18:2/22:0, d16:1/24:1)*	1166121600	750044544 - 1499696896	1079345408	675734208 - 1480274688	0.535705		1166612864	810151232 - 1473726336	1057133504	675734208 - 1468431488	0.325603		1196393216	750044544 - 1473726336	1102484992	675734208 - 1499696896	0.352691		1189559040	750044544 - 1499696896	1118752384	675734208 - 1468431488	0.310242
	sphingomyelin (d18:1/24:1, d18:2/24:0)*	1976115968	1528042880 - 2496581120	1847598976	1415214592 - 2321670656	0.442067		1970964480	1528042880 - 2438510080	1923692672	1415214592 - 2496581120	0.723859		2102179584	1528042880 - 2527689216	1934312448	1415214592 - 2496581120	0.0373055		1995230720	1528042880 - 2504437248	1854859008	1527907840 - 2496581120	0.34254
	sphingomyelin (d18:2/14:0, d18:1/14:1)*	17422072	11087745 - 25380208	14751391	8746370 - 21982562	0.153826		17910528	11087745 - 25058976	15643981	8746370 - 21982562	0.0693289		17520316	11087745 - 25058976	16338279	8746370 - 21982562	0.352691		17910528	11087745 - 27303628	15207544	8746370 - 21010578	0.048244
	sphingomyelin (d18:2/16:0, d18:1/16:1)*	297327264	222879088 - 377673760	264447488	169999760 - 384523712	0.0927782		309026496	231273184 - 376245760	277392128	169999760 - 324646272	0.00687824		304612704	250581552 - 376245760	264447488	169999760 - 309026496	0.000292355		304612704	250581552 - 359045344	264447488	169999760 - 348196224	0.00258424
	sphingomyelin (d18:2/23:0, d18:1/23:1, d17:1/24:1)*	433286912	315563328 - 596588096	399725792	310647808 - 705769792	0.465364		433286912	310647808 - 594460352	411223584	322561664 - 577248896	0.723859		441797184	310647808 - 594460352	424806336	322561664 - 705769792	0.571596		433286912	310647808 - 599235200	400500448	329309472 - 577248896	0.707286
	sphingomyelin (d18:2/24:1, d18:1/24:2)*	648725120	462615360 - 1005750912	623596608	450576096 - 873632896	0.898942		637751360	462615360 - 812131584	641151616	450576096 - 1005750912	0.73045		652409472	495517280 - 873411392	623596608	450576096 - 1005750912	0.617005		637751360	462615360 - 873411392	627399424	450576096 - 1005750912	0.586925
	sphingosine	516011	230932 - 1422794	440015	296260 - 1033476	0.351331		560907	336045 - 1422794	479374	296260 - 1033476	0.171571		631004	296260 - 1422794	447652	284718 - 1033476	0.0244302		569463	284718 - 1422794	479374	230932 - 1033476	0.135784
	sphingosine 1-phosphate	4766936	3420177 - 6461386	4280497	2578538 - 7575034	0.610093		4736151	2777863 - 6034837	4123391	2578538 - 7575034	0.469959		4930558	3175855 - 6673179	4280497	2578538 - 7575034	0.216767		4911009	3652186 - 6461386	4059604	2614805 - 7575034	0.19021
	stachydrine	149329792	8004676 - 817192256	81693448	4721695 - 642011840	0.691178		152645136	11930734 - 894251648	161920992	4721695 - 642011840	0.894071		142795040	9880801 - 817192256	161920992	4721695 - 642011840	0.638889		152645136	9880801 - 817192256	276947168	4721695 - 642011840	0.241341
	stearate (18:0)	1281713664	879846848 - 1696395008	1176257152	831311616 - 1686298240	0.450835		1281713664	972899840 - 1696395008	1130046848	831311616 - 1697115008	0.583421		1307576576	849635136 - 1696395008	1090004736	831311616 - 1611991296	0.0706812		1289083776	979819648 - 1696395008	1130046848	831311616 - 1697115008	0.102193
	stearidonate (18:4n3)	5584897	2079428 - 14656762	4260918	2178151 - 15650559	0.600223		4664509	2079428 - 14656762	4650149	2469623 - 15650559	0.994426		4664509	2079428 - 14656762	4650149	2178151 - 15650559	0.659965		4544296	2079428 - 14656762	4862021	2178151 - 15650559	0.969763
	stearoyl ethanolamide	584596	403592 - 973411	508491	352588 - 787755	0.143154		617632	403592 - 973411	496139	352588 - 787755	0.104679		617632	403592 - 1012384	485059	352588 - 787755	0.0420231		634583	411510 - 1012384	504404	359884 - 787755	0.00168414
	stearoyl sphingomyelin (d18:1/18:0)	466160992	255039776 - 589805888	384583712	272843008 - 571057600	0.0791972		463958560	255039776 - 589805888	384583712	272843008 - 571057600	0.0363537		468301472	359243200 - 636822912	384583712	272843008 - 525595296	0.00362446		470320480	255039776 - 679054016	384545664	272843008 - 477272352	0.000236728
	stearoylcarnitine	7255887	4053889 - 12002242	7609398	3379726 - 11055725	0.952801		7544671	4053889 - 14210697	7170820	3379726 - 11055725	0.57316		7853315	4053889 - 14210697	7445384	3379726 - 11996847	0.710287		7435494	4053889 - 12002242	6514559	3379726 - 12236574	0.231479
	succinate	30115218	23316444 - 38224012	31813242	26335692 - 49859380	0.476677		31927762	23316444 - 38124436	31604120	24677456 - 49859380	0.758991		30928732	23023328 - 38124436	31813242	26335692 - 49859380	0.544389		30928732	23316444 - 37952168	31604120	25719228 - 41931432	0.536377
	succinimide	331212	144763 - 792028	368962	226092 - 1521040	0.585471		404322	238301 - 1521040	368962	207243 - 1100313	0.946927		356354	144763 - 667711	453634	207243 - 1521040	0.309487		331212	144763 - 667711	376281	207243 - 1521040	0.528174
	succinylcarnitine	1708758	494250 - 2978149	1.33651e+06	446927 - 2409860	0.291007		1742216	494250 - 2978149	1399247	487180 - 2409860	0.0987369		1591652	494250 - 2503183	1418067	446927 - 2564342	0.613512		1784588	494250 - 2978149	1309385	487180 - 2467072	0.133512
	sulfate*	40944040	34084320 - 52207056	39092632	26692056 - 65545520	0.395721		43250340	35311160 - 50673440	38943728	30665370 - 65545520	0.256379		42487060	35311160 - 50673440	37414152	30665370 - 65545520	0.0823862		42761360	35311160 - 50673440	37414152	26692056 - 65545520	0.0268287
	tartronate (hydroxymalonate)	2205663	803387 - 4069142	2590332	955708 - 4932475	0.514563		2394495	690366 - 4223091	3104555	955708 - 4932475	0.226038		2150572	803387 - 3793069	2936546	955708 - 4932475	0.0507285		2205663	803387 - 3793069	3104555	1433370 - 4932475	0.0396165
	taurine	115329112	87555536 - 148065856	111599616	92621344 - 148433008	0.829741		117547632	88029176 - 148065856	111599616	92621344 - 141347296	0.73045		114206704	87555536 - 148065856	112926432	92621344 - 141347296	0.813028		114199184	87555536 - 129250320	114968968	92621344 - 148433008	0.474972
	taurocholenate sulfate	478816	98239 - 1328591	496095	89856 - 1242286	0.877626		501613	120051 - 1328591	497206	132852 - 1242286	0.739195		531975	216531 - 1328591	431908	89856 - 1015457	0.228959		478816	212365 - 1328591	497206	89856 - 1242286	0.82597
	taurolithocholate 3-sulfate	532344	62605 - 1443664	599615	84131 - 2772336	0.610093		394482	62110 - 1443664	749834	84131 - 2772336	0.175303		532344	69463 - 1443664	694345	84131 - 2012506	0.411967		389824	47729 - 1443664	694345	89587 - 2772336	0.102193
	theophylline	5210681	218861 - 16363307	3.35337e+06	63069 - 9207689	0.454765		3127282	716053 - 16363307	3.47775e+06	63069 - 12852158	0.661564		4262676	716053 - 17618484	2.96601e+06	63069 - 12852158	0.142236		5621048	218861 - 17618484	3001724	63069 - 9919972	0.101026
	thioproline	2771356	1162452 - 4622062	2985602	1149792 - 4354858	0.898942		2867041	1162452 - 4660868	2922501	1149792 - 4354858	0.758991		2771356	1050047 - 4283205	2922501	1149792 - 4622062	0.844534		2867041	617686 - 4489519	2949413	1149792 - 4622062	0.922485
	threonate	37702428	15631953 - 83522968	47376816	20198668 - 94416976	0.305109		33665656	15631953 - 79904440	45222608	20198668 - 94416976	0.27289		39092812	17290564 - 83522968	47376816	20198668 - 94416976	0.41504		33547940	15631953 - 83522968	47841672	28050028 - 94416976	0.0881329
	threonine	537574976	433886464 - 821907584	521013344	375151776 - 733802304	0.898942		537574976	368337536 - 821907584	556332608	375151776 - 733802304	0.71766		537574976	393233248 - 695955008	524291072	375151776 - 706356672	0.940624		558731328	345339520 - 821907584	516882720	375151776 - 733802304	0.869108
	thyroxine	172010	89308 - 237384	156037	65900 - 223850	0.575525		172298	105409 - 298452	159297	65900 - 232895	0.469959		172652	105409 - 222308	164000	65900 - 227498	0.461733		178258	105409 - 298452	153848	64567 - 227498	0.19021
	tiglylcarnitine	1.11735e+06	591990 - 2629736	1076977	471964 - 2244629	0.775389		1032741	522326 - 2470803	1108382	558221 - 2099017	0.756623		1126313	522326 - 2470803	1098231	558221 - 2629736	0.815293		1021566	562362 - 2470803	1.10381e+06	450035 - 2629736	0.902936
	trans-4-hydroxyproline	63381626	36411732 - 191375824	64767304	20222012 - 143825440	0.866046		63381626	35467716 - 134714688	71065288	20222012 - 143825440	0.931996		65067652	32593170 - 134714688	55619708	20222012 - 191375824	0.365285		61695600	36411732 - 134714688	73753104	20222012 - 191375824	0.929749
	trans-urocanate	2399315	924240 - 6072626	3231636	872743 - 17692784	0.389387		2573847	1094740 - 6539594	2419133	872743 - 17692784	0.812935		2347199	1094740 - 6072626	3001716	872743 - 7223108	0.197428		2399315	1094740 - 6072626	3001716	872743 - 17692784	0.324985
	tricosanoyl sphingomyelin (d18:1/23:0)*	41793344	23577940 - 70193344	35317660	15882334 - 63173420	0.26725		41793344	25067984 - 74556624	35317660	15882334 - 63173420	0.208323		41793344	25067984 - 79550768	35317660	15882334 - 70193344	0.24553		42328944	25067984 - 82268688	33882312	15882334 - 63173420	0.0618109
	trigonelline (N'-methylnicotinate)	44796556	3717896 - 234279968	54730124	2876779 - 228746192	0.971249		44796556	3110223 - 234279968	60936748	2876779 - 220152736	0.680718		34417076	3110223 - 234279968	41725416	2876779 - 220152736	0.964774		44796556	3110223 - 242972336	49641232	2876779 - 220152736	0.838354
	trimethylamine N-oxide	36195460	17553608 - 141702336	35411952	9231557 - 81219528	0.600223		42767468	2290099 - 141702336	32205428	8856186 - 81219528	0.256379		43073252	17553608 - 141702336	34819600	9231557 - 90248688	0.202383		38788380	2290099 - 141702336	32353864	8856186 - 90248688	0.51913
	tryptophan	69296440	47349244 - 94972800	64745188	50064680 - 118394008	0.36245		67437208	50085424 - 94972800	64745188	50064680 - 118394008	0.540763		67309512	50085424 - 94972800	65998984	50064680 - 118394008	0.61386		69296440	50085424 - 94972800	64737220	50064680 - 118394008	0.237433
	tryptophan betaine	3549753	235869 - 48334208	8617775	274514 - 188689248	0.454765		4954662	235869 - 43963972	8069138	241198 - 176475328	0.35642		2637919	205009 - 48334208	9061063	380308 - 176475328	0.0497432		3266104	125803 - 48334208	12923307	241198 - 188689248	0.0111939
	tyrosine	43359000	32828412 - 59519616	34547928	26758956 - 47531528	0.010161		43408344	28333076 - 59519616	34929148	27509184 - 47531528	0.00687824		44350348	32314360 - 59519616	34354716	28097680 - 50308232	0.00401742		46943080	37911028 - 59519616	35554864	26758956 - 47531528	0.000154376
	uracil	251558	162041 - 389159	227609	116997 - 415323	0.69065		236215	132680 - 407180	242913	130652 - 415323	0.89409		251558	148320 - 643950	242913	130652 - 415323	0.955049		242095	148320 - 360307	246805	116997 - 415323	0.759953
	urate	307114400	159943392 - 434245344	268038128	204324848 - 420819360	0.153826		327209888	215204416 - 434245344	268038128	159943392 - 340852480	0.00687824		329830592	246125776 - 420819360	261565936	159943392 - 360173056	0.00255337		330388992	215204416 - 434245344	260078096	159943392 - 317068864	0.000656997
	urea	437244160	281650048 - 584179968	448543328	332595648 - 817631936	0.465364		450144256	294229568 - 637968448	457824224	334945248 - 817631936	0.306696		447239712	281650048 - 590427840	450144256	334945248 - 817631936	0.544389		437244160	239482368 - 590427840	457824224	344167520 - 817631936	0.135784
	uridine	7811071	5181063 - 11418432	7062147	4355108 - 11037808	0.671293		8083908	5062280 - 12175785	7032571	4355108 - 11037808	0.238061		7811071	4355108 - 12175785	7877134	5118278 - 11418432	0.844534		8124945	5181063 - 12175785	7049006	4893737 - 11418432	0.241341
	valine	28694856	23693732 - 38893184	26893016	21940912 - 42829836	0.316538		31064474	24347456 - 48963616	26893016	19671362 - 42829836	0.0182637		31064474	23060600 - 48963616	26849966	21940912 - 42829836	0.021295		32714526	24347456 - 48963616	26893016	19671362 - 42829836	0.000629818
	vanillylmandelate (VMA)	197482	99556 - 298201	190909	114358 - 283692	0.942961		190909	119582 - 298201	190083	114358 - 283692	0.739195		199885	99556 - 298201	182624	114358 - 283692	0.581854		178633	99556 - 298201	184534	114358 - 283692	0.962635
	xanthine	1723162	872062 - 4592096	1266676	742500 - 2396054	0.0445868		1723162	1130799 - 4592096	1258044	742500 - 2134036	0.00687824		1970375	872062 - 4592096	1378433	742500 - 2396054	0.0145399		1826464	872062 - 4592096	1266676	742500 - 2134036	0.000604689
	xanthurenate	598110	257344 - 1578124	505057	155745 - 1821791	0.898942		737979	273752 - 1578124	487499	155745 - 1821791	0.478013		614949	313135 - 1578124	525591	155745 - 1821791	0.627157		737979	314099 - 1578124	505057	155745 - 1821791	0.637037
