# Supplementary material for: Characterization of different fat depots in NAFLD using inflammation-associated proteome, lipidome and metabolome
Source: Sci Rep. 2018 Sep 21;8:14200. doi: 10.1038/s41598-018-31865-w (PMC6155005; doi:10.1038/s41598-018-31865-w)
Supplement: Supplementary file 2 — Table 2 [file 41598_2018_31865_MOESM2_ESM.xlsx]

## Sheet: HPA
	Supplemetary Table 2. Proteins found to have significant association with measured fat depots mapped to their corresponding genes and tissue specific expression in normal tissue, according to RNA-seq data obtained from Human protein atlas.
	Ensembl	Gene	Gene synonym	Gene description	Protein class	Subcellular location	RNA tissue category	RNA TS	RNA TS TPM	TPM max in non-specific	adipose tissue	adrenal gland	appendix	bone marrow	breast	cerebral cortex	cervix, uterine	colon	duodenum	endometrium	epididymis	esophagus	fallopian tube	gallbladder	heart muscle	kidney	liver	lung	lymph node	ovary	pancreas	parathyroid gland	placenta	prostate	rectum	salivary gland	seminal vesicle	skeletal muscle	skin	small intestine	smooth muscle	spleen	stomach	testis	thyroid gland	tonsil	urinary bladder
	ENSG00000013725	CD6	Tp120	CD6 molecule	CD markers, Predicted membrane proteins, Predicted secreted proteins		Tissue enhanced	0	appendix: 29.5;lymph node: 49.8	tonsil: 27.7	1.4	1.2	29.5	7	1.4	0.5	2	3.1	4.2	1.5	0.8	2	2.3	6.2	0.3	0.4	0.6	9.7	49.8	1.2	0.1	0.1	0.5	1.6	3.4	1.5	0.6	0.2	1.6	6.9	1	25.1	5.8	1	0.8	27.7	8
	ENSG00000019991	HGF	DFNB39, F-TCF, HGFB, HPTA, SF	Hepatocyte growth factor (hepapoietin A; scatter factor)	Cancer-related genes, Candidate cardiovascular disease genes, Disease related genes, Enzymes, Plasma proteins, Potential drug targets, Predicted intracellular proteins, Predicted secreted proteins, RAS pathway related proteins	Centrosome<br>Cytosol	Tissue enriched	16	placenta: 435.4	gallbladder: 27.6	8.4	25.6	8.9	8.7	3.7	4.4	10.7	2.7	2.6	13.7	4.7	3.4	7.2	27.6	2.9	10.5	15	23.9	2.5	2.2	0.4	4.8	435.4	10.3	3.9	0.9	8.4	0.1	1	2.5	10.6	9.3	3.8	4.8	4.1	1.5	13.1
	ENSG00000049130	KITLG	FPH2, Kitl, KL-1, MGF, SCF, SF	KIT ligand	Cancer-related genes, Disease related genes, Plasma proteins, Predicted intracellular proteins, Predicted membrane proteins, RAS pathway related proteins	Vesicles	Mixed	NA	/	lung: 24.2	7.5	2.2	8	0.2	4.7	7.3	10.6	10.1	5.5	14.3	0.8	9.5	3.6	16.9	2.4	8.3	0.6	24.2	2.1	4.5	0.6	3.2	11.1	10.5	13.6	1.9	10.4	0.4	3.3	7.4	16	2.3	10	6.9	5.4	4.7	9.6
	ENSG00000064012	CASP8	Casp-8, FLICE, MACH, MCH5	Caspase 8, apoptosis-related cysteine peptidase	Cancer-related genes, Disease related genes, Enzymes, Potential drug targets, Predicted intracellular proteins	Nucleoplasm<br>Cytosol	Expressed in all	NA	/	spleen: 45.6	13.2	11.4	39.2	39.4	17.1	4.6	15.1	16	20.4	15.2	16.5	11.6	24.2	20.1	3.4	11.8	7.2	29.5	42.1	9.7	1	7.7	14.2	11	19.7	3.4	10.5	1.1	14.2	20	14.7	45.6	14.7	8.5	13.2	28.4	22.9
	ENSG00000090554	FLT3LG		Fms-related tyrosine kinase 3 ligand	Predicted intracellular proteins, Predicted membrane proteins		Mixed	NA	/	lymph node: 28.1	8.5	7.3	25.7	10.5	7.1	3.7	10.5	5.3	10	11.3	4.9	7.2	11.3	11.6	3.3	2.9	1.6	13.2	28.1	11.6	0.3	3.6	5.2	9.3	4.1	4.3	10.2	2.8	10.2	11.7	7.6	26.2	8	4.4	5	10.9	9.6
	ENSG00000099985	OSM	MGC20461	Oncostatin M	Cancer-related genes, Plasma proteins, Predicted intracellular proteins, Predicted secreted proteins		Tissue enhanced	0	bone marrow: 78.8	appendix: 20.6	9.2	4.9	20.6	78.8	0.3	3.8	1.8	1.1	0.5	1.8	0.1	0.9	0.8	10.1	0.3	0.4	1.1	3.8	1.9	0.3	0.2	1.7	7.8	1.4	0.6	0.2	0.2	0	0.1	0.4	4.3	2.8	0.5	0.3	0.7	0.8	10.6
	ENSG00000105329	TGFB1	CED, DPD1, TGFB, TGFbeta	Transforming growth factor, beta 1	Cancer-related genes, Candidate cardiovascular disease genes, Disease related genes, Plasma proteins, Predicted intracellular proteins, Predicted secreted proteins	Cytosol	Expressed in all	NA	/	spleen: 86.1	28.1	25	66.1	59	8.7	18.7	32.9	13.2	17.4	36.1	16.2	14.9	18.4	33	9.9	10.8	5.9	50.5	46.6	8.9	2	17.9	53.9	15.5	11.6	4.2	32.1	2.1	23.7	20.9	32.9	86.1	18.8	11	9.2	25.3	26.7
	ENSG00000105550	FGF21		Fibroblast growth factor 21	Predicted secreted proteins, RAS pathway related proteins		Tissue enriched	38	liver: 6.6	thyroid gland: 0.1	0	0	0	0	0	0	0	0	0	0	0	0	0	0	0	0	6.6	0	0	0	0	0	0	0	0	0	0	0	0	0	0	0	0	0	0.1	0	0
	ENSG00000108691	CCL2	GDCF-2, HC11, MCAF, MCP-1, MCP1, MGC9434, SCYA2, SMC-CF	Chemokine (C-C motif) ligand 2	Cancer-related genes, Candidate cardiovascular disease genes, FDA approved drug targets, Plasma proteins, Predicted secreted proteins	Golgi apparatus<br>Vesicles	Expressed in all	NA	/	gallbladder: 412.4	257.8	168.4	241.2	60.3	42.1	85.8	32.3	69.5	42.7	48.5	17.9	51.7	34.1	412.4	26.3	103.1	85.1	212.5	94.4	9.5	29.7	97.9	57.1	142.8	117.5	11.5	61.7	1.1	40.9	72.9	210.5	102.7	30.9	24.7	38.5	16.2	143.7
	ENSG00000110448	CD5	LEU1, T1	CD5 molecule	CD markers, Predicted membrane proteins, Predicted secreted proteins		Tissue enhanced	0	appendix: 31.0;lymph node: 43.6	tonsil: 21.1	1.7	1.3	31	7.6	1.3	0.4	1.5	2.8	3.2	1.3	1.1	2.5	1.3	7.7	0.5	0.3	0.8	8.4	43.6	1.1	0	0.4	0.4	1.6	3	2.8	0.6	0.2	1.6	4.2	1.7	19.7	7.7	1.3	0.7	21.1	10.7
	ENSG00000112715	VEGFA	VEGF, VEGF-A, VPF	Vascular endothelial growth factor A	Cancer-related genes, Candidate cardiovascular disease genes, Disease related genes, FDA approved drug targets, Plasma proteins, Predicted intracellular proteins, Predicted secreted proteins, RAS pathway related proteins		Expressed in all	NA	/	thyroid gland: 455.6	121.9	73	55.7	31.5	24.5	32	28.7	28.4	58.5	157.2	12.6	41.7	29.7	132.8	73.3	69.3	49.1	143.1	11.9	8.7	16.2	96.6	66.5	185.2	24.5	13.9	24.8	43.5	23.3	54.4	87.5	84.3	66.3	7.3	455.6	9.2	62.2
	ENSG00000113302	IL12B	CLMF, CLMF2, IL-12B, NKSF, NKSF2	Interleukin 12B	Disease related genes, Plasma proteins, Predicted secreted proteins		Not detected	NA	/	spleen: 0.6	0.1	0.1	0.3	0.2	0.1	0.1	0.2	0.1	0.1	0.2	0.5	0.1	0.1	0.3	0	0.1	0	0.5	0.5	0.1	0	0.1	0.1	0.2	0.2	0.1	0.1	0	0.3	0.1	0	0.6	0.2	0.4	0.3	0.3	0.1
	ENSG00000115009	CCL20	CKb4, exodus-1, LARC, MIP-3a, SCYA20, ST38	Chemokine (C-C motif) ligand 20	Predicted secreted proteins		Tissue enhanced	0	gallbladder: 270.5;tonsil: 161.2	urinary bladder: 86.7	6.6	0.1	44.6	3.4	0.3	0.1	36.7	20.8	16.9	23.8	0.1	2.1	1.5	270.5	0	2	6.6	8.8	7.6	0	0	0	1.9	2.6	31.1	0.4	0.5	0	3.4	26.6	6.2	0.3	9.6	2	0.1	161.2	86.7
	ENSG00000115604	IL18R1	CD218a, IL-1Rrp, IL1RRP	Interleukin 18 receptor 1	CD markers, Plasma proteins, Predicted membrane proteins, Predicted secreted proteins	Mitochondria	Mixed	NA	/	placenta: 14.3	7.4	1.7	11.3	8.5	2.8	0.6	10.6	3	5	2.8	1.9	2.3	2.7	11.3	0.7	2.3	4.2	8.9	9.2	0.9	0.5	1.3	14.3	2.4	3.6	0.2	9.5	0.2	2.9	6.2	2.5	10.7	4.2	0.9	1.7	5.7	4.6
	ENSG00000117090	SLAMF1	CD150, SLAM	Signaling lymphocytic activation molecule family member 1	CD markers, Predicted membrane proteins, Predicted secreted proteins		Tissue enhanced	0	appendix: 15.9;lymph node: 21.3;tonsil: 14.8	spleen: 8.0	1.1	0.5	15.9	3.8	1.6	0.1	1.2	2.1	2.8	0.7	0.1	1.3	0.5	3	0.1	0.3	0.3	2.5	21.3	0.5	0	0	4.2	0.9	2.9	0.6	0.4	0	0.7	3.6	1	8	2.8	0.4	0.5	14.8	5.1
	ENSG00000118972	FGF23		Fibroblast growth factor 23	Cancer-related genes, Disease related genes, Plasma proteins, Predicted secreted proteins, RAS pathway related proteins		Mixed	NA	/	epididymis: 2.0	0.4	0.2	0.1	0.3	0.6	0.7	0.3	0.4	0.3	0.8	2	0.2	0.9	0.2	0.2	0.4	0.7	0.5	0.2	0.4	0	0.8	0.6	0.5	1.2	0.2	0.2	0.4	0.3	0.2	1	0.8	0.4	1	0.3	1	0.2
	ENSG00000121858	TNFSF10	Apo-2L, CD253, TL2, TRAIL	Tumor necrosis factor (ligand) superfamily, member 10	Cancer-related genes, CD markers, Predicted intracellular proteins, Predicted membrane proteins	Microtubules	Expressed in all	NA	/	lung: 260.2	54.2	44.1	75.9	8.9	103.7	13.8	55.5	78.3	104.1	76.4	23.4	46.6	65.4	72.1	23.5	149.5	109.8	260.2	61.5	34.7	3	81	241.2	141.9	102.7	51.6	59.1	7.2	65	108.5	39.1	97.7	45.7	9.3	34.6	45.1	132.9
	ENSG00000124391	IL17C	CX2, IL-17C, IL-21, MGC126884, MGC138401	Interleukin 17C	Predicted secreted proteins		Tissue enriched	6	endometrium: 3.5	gallbladder: 0.6	0	0	0	0.1	0	0	0.4	0	0	3.5	0	0	0	0.6	0	0	0	0	0	0	0	0	0	0	0	0	0	0	0	0	0	0	0	0.3	0	0	0.1
	ENSG00000125735	TNFSF14	CD258, HVEM-L, LIGHT, LTg	Tumor necrosis factor (ligand) superfamily, member 14	CD markers, Predicted intracellular proteins, Predicted membrane proteins		Mixed	NA	/	adipose tissue: 6.8	6.8	1	5.2	1.5	0.7	0.4	1.1	0.9	2.4	0.9	0.5	0.5	1.1	2.6	0.1	0.2	4.3	3.1	3.9	0.4	0	0.1	0.4	0.8	1.7	0.4	0.5	0.1	0.9	2.1	1.9	5.1	1.5	0.8	0.3	2.2	2.1
	ENSG00000134470	IL15RA	CD215, IL-15RA	Interleukin 15 receptor, alpha	CD markers, Predicted intracellular proteins, Predicted membrane proteins, Predicted secreted proteins	Plasma membrane<br>Cytosol	Expressed in all	NA	/	gallbladder: 33.5	16.8	8.1	27.2	6.8	13.6	2.4	13.3	11.9	14.8	18.4	5.4	11.7	23.4	33.5	5.3	3.8	6.9	30	21.4	2.8	1.2	2.7	21.6	8.1	11.7	3.1	7.2	1.9	13.1	13.9	16	19.8	14.3	6.2	7.2	10.5	19.1
	ENSG00000136244	IL6	BSF2, HGF, HSF, IFNB2, IL-6	Interleukin 6	Cancer-related genes, Candidate cardiovascular disease genes, Disease related genes, FDA approved drug targets, Plasma proteins, Predicted intracellular proteins, Predicted secreted proteins	Vesicles	Tissue enhanced	0	adipose tissue: 135.4	urinary bladder: 76.8	135.4	17.5	42.5	27.5	5.1	3.7	6.9	5.3	2.1	8.7	0.1	38	5.8	61.6	6.2	2.5	6.6	50.8	10	0.5	4.3	21.4	14.9	15.9	20	0.2	2.7	0	0.2	1.2	29.5	9	0.7	1	2.5	3.6	76.8
	ENSG00000136634	IL10	CSIF, IL-10, IL10A, TGIF	Interleukin 10	Cancer-related genes, Candidate cardiovascular disease genes, Plasma proteins, Predicted secreted proteins		Tissue enhanced	0	appendix: 8.9	adipose tissue: 7.4	7.4	2.7	8.9	2.1	0.5	0.9	0.7	0.7	0.9	0.4	0.4	0.7	0.4	4.7	0.4	0.1	0.4	1.3	6.1	0.2	0	0.5	2.1	0.5	1.2	0.1	0.4	0	0.4	1.1	3.2	1.9	0.8	1.4	0.4	1.9	3.1
	ENSG00000150782	IL18	IGIF, IL-18, IL-1g, IL1F4	Interleukin 18	Cancer-related genes, Candidate cardiovascular disease genes, Plasma proteins, Predicted intracellular proteins	Nucleus<br>Golgi apparatus<br>Cytosol	Tissue enhanced	0	esophagus: 133.6;skin: 171.9	lymph node: 73.1	5.1	8.1	24.7	19.7	15.5	7.2	12	33.4	22.2	4.1	3.9	133.6	12.4	35.4	1.4	14.5	4.5	33.6	73.1	2.3	3.7	0.9	9.3	6.6	31.5	1.7	4.2	1.9	171.9	24.4	5.3	39.7	12	3.9	6.1	23.7	27.8
	ENSG00000163235	TGFA		Transforming growth factor, alpha	Cancer-related genes, Plasma proteins, Predicted membrane proteins	Vesicles	Mixed	NA	/	esophagus: 27.4	2.5	0.6	6.6	0.9	8	12	8.5	10.2	8.2	2.1	3.4	27.4	9.4	21.1	0.6	13.5	2.2	5.6	4.6	0.2	1.4	1.6	2.6	3.5	8.4	1.4	1.7	0	11.2	10.5	1.9	7.5	7.7	2.4	12.8	8.1	7
	ENSG00000163814	CDCP1	CD318, SIMA135	CUB domain containing protein 1	CD markers, Predicted membrane proteins, Predicted secreted proteins		Mixed	NA	/	skin: 27.8	2.4	0.7	6.1	0.7	7	1	11.2	17.4	18.2	5.5	11.3	23.7	6.4	9.7	0.1	2.2	0.4	12.3	0.9	0.2	1.5	0.4	3.1	8.3	19	2.2	7.9	0.1	27.8	16.9	4.7	1.1	16.1	1.6	12.9	5.5	6.6
	ENSG00000164761	TNFRSF11B	OCIF, OPG, TR1	Tumor necrosis factor receptor superfamily, member 11b	Cancer-related genes, Candidate cardiovascular disease genes, Disease related genes, Plasma proteins, Predicted secreted proteins		Tissue enriched	5	thyroid gland: 139.8	kidney: 25.5	3.2	1.7	6.2	0	2.6	1.4	1.4	2.1	1.2	13.9	0.7	0.3	0.8	7.6	4.1	25.5	5.9	4.7	6.7	0.1	0.3	0.3	5.6	1.9	3.2	0.1	1.1	0	0.5	2.1	3	3.1	1	0.2	139.8	2.3	2.9
	ENSG00000168621	GDNF	ATF1, ATF2, HFB1-GDNF	Glial cell derived neurotrophic factor	Cancer-related genes, Disease related genes, Predicted intracellular proteins, Predicted secreted proteins	Nucleoplasm<br>Vesicles	Mixed	NA	/	placenta: 6.9	0	0.6	2.4	0	0.2	1.3	0.8	2	1.5	2.4	3.1	1.1	1.5	1.4	0.4	1	0.4	0.1	0.1	4.1	0	0	6.9	2.2	2.8	0.1	6.2	2.3	1.6	1.7	3	0.6	0.9	0.9	0.2	0.1	0.9
	ENSG00000169245	CXCL10	C7, crg-2, gIP-10, IFI10, INP10, IP-10, mob-1, SCYB10	Chemokine (C-X-C motif) ligand 10	Cancer-related genes, Plasma proteins, Predicted secreted proteins		Tissue enhanced	0	appendix: 133.1	lymph node: 73.6	4.7	8.2	133.1	0.7	24.4	6.5	2.8	10.5	11.5	11.5	0.8	6.6	6.6	17.2	2.7	7.6	14.7	49.9	73.6	3.9	0.2	1.3	15.3	14.2	18.1	9.7	2.4	0.2	1.5	12.8	21.9	28.4	16.6	5.7	6.1	16.3	30.5
	ENSG00000169429	CXCL8	3-10C, AMCF-I, b-ENAP, GCP-1, GCP1, IL-8, IL8, K60, LECT, LUCT, LYNAP, MDNCF, MONAP, NAF, NAP-1, NAP1, SCYB8, TSG-1	Chemokine (C-X-C motif) ligand 8	Cancer-related genes, Candidate cardiovascular disease genes, Plasma proteins, Predicted secreted proteins	Golgi apparatus	Tissue enriched	7	bone marrow: 2079.8	appendix: 297.8	80.2	17.4	297.8	2079.8	2.5	5.3	83.8	10.8	3.5	65.7	0.2	2.8	4.7	275	1.4	3.7	40.2	31.5	1.4	1	3.2	2.2	54	7.6	8.2	2.9	2	0	3.6	5.3	17.1	14.1	3.8	1.2	3.9	7.8	185.2
	ENSG00000172156	CCL11	eotaxin, MGC22554, SCYA11	Chemokine (C-C motif) ligand 11	Cancer-related genes, Predicted secreted proteins		Tissue enhanced	0	appendix: 40.5;small intestine: 38.0	duodenum: 31.7	0.8	1	40.5	0	0.1	0	0.3	21.4	31.7	2.3	0	12.7	0.1	6.9	1.7	2.1	0.3	3.6	0	0.1	0.1	1	0.1	0.9	15.4	0	1.2	0	0	38	25.8	3.7	30.4	0	0	0.7	19.5
	ENSG00000172724	CCL19	CKb11, ELC, exodus-3, MIP-3b, SCYA19	Chemokine (C-C motif) ligand 19	Cancer-related genes, Predicted secreted proteins		Group enriched	5	adipose tissue: 171.7;appendix: 807.5;lymph node: 715.5;tonsil: 578.1	urinary bladder: 110.3	171.7	4.6	807.5	0	17.8	4.1	10	32.9	8.1	8.6	4.6	38.8	23	108.4	3.7	3.5	15.4	22.6	715.5	1.1	0.5	0.4	0	23.9	79.2	23.5	2.7	0	50	27.9	44.1	82.5	55.9	8	4.5	578.1	110.3
	ENSG00000181374	CCL13	CKb10, MCP-4, MGC17134, NCC-1, SCYA13, SCYL1	Chemokine (C-C motif) ligand 13	Cancer-related genes, Predicted intracellular proteins, Predicted secreted proteins		Mixed	NA	/	lung: 31.6	27.8	3.7	9.5	0.1	22.3	0.2	2.4	28	21.2	0.5	0.3	12.7	0.6	4	8.6	0.5	0.1	31.6	3.4	0.1	0	3.4	13.1	0.7	27.6	0.7	1	0	4.7	29.9	12.1	0.2	2.7	4.4	0.8	1.7	26.5
	ENSG00000184371	CSF1	M-CSF, MCSF, MGC31930	Colony stimulating factor 1 (macrophage)	Cancer-related genes, Candidate cardiovascular disease genes, Disease related genes, Plasma proteins, Predicted intracellular proteins, Predicted membrane proteins, Predicted secreted proteins, RAS pathway related proteins	Plasma membrane	Expressed in all	NA	/	adipose tissue: 66.1	66.1	38.4	32.2	11	23.6	21.5	24.5	19.2	13.2	20.8	5.9	16.5	29.7	48	9.4	8.2	7.9	40.2	29.8	14.5	3.5	14.8	55.7	14.5	17.7	8.3	22.1	1.8	13.5	19.2	24.1	53.6	13.1	7	10.8	11.2	25.5
	ENSG00000196611	MMP1	CLG	Matrix metallopeptidase 1	Cancer-related genes, Candidate cardiovascular disease genes, Enzymes, FDA approved drug targets, Plasma proteins, Predicted secreted proteins	Vesicles	Tissue enhanced	0	appendix: 39.7;gallbladder: 126.6	urinary bladder: 30.2	0.4	0.1	39.7	0.2	0.1	1	0.2	4.1	8.1	18.1	0.8	0.1	0	126.6	0.1	0.7	0.1	2	1.1	0	0	0	10	0.1	7.9	0	0.3	0	0.7	14.9	1.7	0.9	16.8	0.3	0.1	1.7	30.2
	ENSG00000196839	ADA		Adenosine deaminase	Disease related genes, Enzymes, FDA approved drug targets, Plasma proteins, Predicted intracellular proteins		Tissue enriched	14	duodenum: 501.3	lymph node: 37.0	9.8	3.5	24.3	11.9	5.9	4.8	6.3	3.7	501.3	3.4	1.9	5.2	4.7	13.4	4	1.2	1.6	5.1	37	1.1	0.6	1.7	6.4	2.7	3.8	1.8	3.8	1.7	4.5	17.9	7.7	18.4	15	3.5	3.9	23.9	13.1
	ENSG00000275302	CCL4	Act-2, AT744.1, LAG1, MIP-1-beta, SCYA4	Chemokine (C-C motif) ligand 4	Cancer-related genes, Predicted secreted proteins		Tissue enhanced	0	spleen: 25.2	lymph node: 17.9	4	6.8	5.9	11.7	4	2.7	3.5	2.3	1.6	3.7	2.8	3.5	5.8	9.9	0.8	1.5	5.3	8.8	17.9	4	0.5	1.4	1.7	4	3.1	1.7	1.9	0.1	0	3.2	5	25.2	4.6	2.3	2	8	5.3
	ENSG00000277632	CCL3	G0S19-1, LD78ALPHA, MIP-1-alpha, SCYA3	Chemokine (C-C motif) ligand 3	Cancer-related genes, Predicted secreted proteins		Tissue enhanced	0	bone marrow: 50.3	cerebral cortex: 12.4	11.9	11.2	7.3	50.3	3.5	12.4	2.3	1.5	2.2	1.6	0.3	1.5	2.1	11.3	0.4	1.5	6.8	6.5	6.3	0.6	0.3	6	7	2.4	2.6	0.7	1.2	0	0	1.7	3.7	8.2	1	0.8	3.4	1.2	3.9
