# Supplementary material for: Characterization of different fat depots in NAFLD using inflammation-associated proteome, lipidome and metabolome
Source: Sci Rep. 2018 Sep 21;8:14200. doi: 10.1038/s41598-018-31865-w (PMC6155005; doi:10.1038/s41598-018-31865-w)
Supplement: Supplementary file 3 — Table 3 [file 41598_2018_31865_MOESM3_ESM.xlsx]

## Sheet: CLINICAL
	Supplementary Table 3. RF analysis (clinical and biochemical features) - variable importance is presented based on the mean decrease in accuracy (MDA) for measured fat depots. Mean decrease in GINI is also reported.
	MYOCARD				EPICARD				PERICARD				LIVER
	Metname	Mean Decrease Accuracy	Mean Decrease Gini		Metname	Mean Decrease Accuracy	Mean Decrease Gini		Metname	Mean Decrease Accuracy	Mean Decrease Gini		Metname	Mean Decrease Accuracy	Mean Decrease Gini
	LV early diastole (%)	106.165	1.63217		Visceral	134.1	2.4352		Waist	149.474	3.19013		Waist	133.362	2.98058
	Waist	98.4829	1.83346		Leptin	116.427	1.93841		Visceral	130.463	2.74035		Fasting insulin	115.228	2.25486
	Weight	92.6119	1.33457		Insulin/1h	101.21	1.49361		Leptin	104.196	1.94586		HOMA-index	107.923	1.98345
	AFABP	87.5074	1.24732		AFABP	100.592	1.54679		Fasting insulin	92.0321	1.56986		Visceral	103.547	1.91059
	BMI	86.6747	1.24223		Fasting insulin	88.9573	1.54435		HOMA-index	91.8318	1.55369		Weight	97.5464	1.76085
	Visceral	82.8484	1.35429		Waist	82.2813	1.21798		LV early diastole (%)	88.1355	1.1224		Subcutaneous	83.167	1.36736
	HOMA-index	77.3023	1.19618		Glucose/1h	79.5088	1.25693		Subcutaneous	82.0064	1.14541		BMI	82.9873	1.22416
	Leptin	75.8289	1.24749		Weight	75.6872	1.10953		Glucose/1h	79.8929	0.94327		Glucose/1h	82.1898	1.0138
	Fasting insulin	74.4187	1.08563		VAT/SAT ratio	72.3448	0.588148		NonHDL	75.1096	0.937702		Insulin/1h	80.5302	1.07571
	Adiponectin	63.5894	0.959509		Subcutaneous	71.1889	1.01931		BMI	72.01	1.04768		APOB	79.8386	0.855913
	Subcutaneous	62.9743	1.09449		HOMA-index	70.6451	1.1842		Weight	71.2441	0.930762		Leptin	79.2204	1.18915
	Glucose/2h	50.205	0.48229		VLDL triglyceride	56.8849	0.484317		Leukocytes	68.1549	0.389892		Adiponectin	74.0943	0.974416
	NonHDL	47.5329	0.49174		Insuline/2h	52.8957	0.667253		Triglyceride	60.6683	1.02529		NonHDL	73.5635	0.668116
	Fasting glucose	45.6097	0.461183		MCV	52.8277	0.582022		Glucose/2h	59.6087	0.381072		Triglyceride	71.1446	0.814744
	Beta-hydroxybutyrate	45.5452	0.407426		hsCRP	51.799	0.522956		Insulin/1h	49.5142	0.762738		LV early diastole (%)	63.6481	0.6802
	Triglyceride	44.9597	0.716424		Triglyceride	48.6328	0.492146		APOB	49.147	0.839194		Smoke pack/years	60.0354	0.283647
	Cholesterol	36.2122	0.301191		BMI	43.0216	0.574015		AFABP	48.9096	0.36371		VLDL triglyceride	59.0985	0.456582
	APOB	35.8804	0.405034		Adiponectin	40.0626	0.521946		VAT/SAT ratio	44.3463	0.250933		VAT/SAT ratio	53.8856	0.252316
	VAT/SAT ratio	35.7521	0.320186		NonHDL	32.248	0.399888		LDL cholesterol	39.7211	0.200138		AFABP	50.2186	0.433915
	LDL cholesterol	32.858	0.336442		Betahydroxybutyrate	27.398	0.333517		Fasting glucose	39.3944	0.225718		Insuline/2h	45.4127	0.384606
	Insulin/1h	32.2416	0.535499		Smoke pack/years	21.6622	0.135564		Smoke pack/years	30.8035	0.142512		Fasting glucose	44.8122	0.226961
	Hemoglobin	26.0946	0.373082		APOB	21.2124	0.310011		Hb	29.067	0.136674		Glucose/2h	39.5706	0.162104
	Leukocytesocytes	20.291	0.286669		LV early diastole (%)	20.3444	0.362058		Insuline/2h	25.6448	0.250826		LDL cholesterol	35.759	0.106445
	Heart rate	19.7726	0.306477		HDL cholesterol	16.6348	0.172224		VLDL triglyceride	24.4941	0.481484		Cholesterol	32.304	0.148983
	Glucose/1h	18.1276	0.323181		ProBNP	15.8086	0.218813		Cholesterol	22.6998	0.214743		hsCRP	28.5438	0.170624
	Alcohol	16.8791	0.209252		ASAT	8.56919	0.175714		Adiponectin	15.9251	0.216983		ProBNP	25.8956	0.0615338
	Resistin	16.1784	0.228249		Tromb	7.94651	0.197337		HDL cholesterol	15.6763	0.141921		ALAT	24.6895	0.0936987
	VLDL triglyceride	15.5038	0.434108		Age	5.68612	0.103629		ALAT	12.2408	0.0869301		HDL cholesterol	22.0543	0.0761058
	Pulse	14.0767	0.218544		Glucose/2h	2.67337	0.16107		APOAI	12.1561	0.0961699		Age	19.5977	0.116401
	Insulin/2h	13.7615	0.339751		Resistin	-0.501787	0.142363		FFA	10.4905	0.105364		Height	18.217	0.109013
	FFA	13.5413	0.284413		Lipocalin	-0.896808	0.176731		hsCRP	9.48379	0.0965176		Tromb	11.9926	0.0719123
	Age	13.1503	0.215039		Heart rate	-3.6876	0.129563		ProBNP	8.5943	0.0549983		Alcohol	11.902	0.062323
	HDL cholesterol	12.4429	0.257219		ALAT	-4.18044	0.118709		Height	5.09024	0.143651		Leukocytes	5.74766	0.0282561
	Creatinine	12.4051	0.22302		Leukocytes	-4.68649	0.246302		Lipocalin	2.2187	0.0544428		Resistin	5.40989	0.0557484
	Lipocalin	8.6831	0.121466		FFA	-5.11093	0.150726		ASAT	1.89552	0.0562815		Lipocalin	2.84521	0.0508984
	hsCRP	8.24775	0.2953		Cholesterol	-5.41779	0.194007		Heart rate	1.82792	0.048164		Pulse	2.38062	0.0333479
	Smoke pack/years	7.31604	0.14588		LDL cholesterol	-6.53471	0.380821		Creatinine	1.19394	0.0393528		ASAT	0.300479	0.0221774
	ALAT	2.99087	0.334423		APOAI	-7.83695	0.106248		Age	-0.605883	0.137065		Hb	-3.84356	0.0185248
	MCV	-0.983574	0.271604		Height	-7.85299	0.24563		Alcohol	-2.05679	0.0664532		Betahydroxybutyrate	-6.4318	0.053844
	Tromb	-5.41115	0.245728		Alcohol	-8.98585	0.0757823		Tromb	-3.72783	0.0954604		FFA	-6.43271	0.0361911
	ASAT	-9.86602	0.144915		Pulse	-9.34688	0.0845935		TSH	-5.37251	0.0503104		MCV	-6.86305	0.0201881
	APOAI	-12.5911	0.104407		TSH	-14.1426	0.229926		Pulse	-5.6907	0.0352052		APOAI	-10.163	0.0435404
	Height	-14.9321	0.112328		Creatinine	-16.2689	0.156885		MCV	-6.45705	0.0446874		TSH	-10.3829	0.0557051
	TSH	-19.2664	0.169517		Fasting glucose	-19.3694	0.192888		Resistin	-8.3673	0.0440967		Creatinine	-15.6731	0.0605225
	ProBNP	-23.1967	0.172392		Hb	-21.6693	0.116609		Betahydroxybutyrate	-15.1446	0.0945228		Heart rate	-17.0877	0.0544469

## Sheet: INFLAMMATION-ASSOCIATED PROTEOM
	Supplementary Table 3. RF analysis (Inflammation-associated proteome) - variable importance is presented based on the mean decrease in accuracy (MDA) for measured fat depots. Mean decrease in GINI is also reported.
	MYOCARD				EPICARD				PERICARD				LIVER
	Metname	Mean Decrease Accuracy	Mean Decrease Gini		Metname	Mean Decrease Accuracy	Mean Decrease Gini		Metname	Mean Decrease Accuracy	Mean Decrease Gini		Metname	Mean Decrease Accuracy	Mean Decrease Gini
	FGF_21	88.961	1.4097		TNFSF14	92.8135	1.68418		HGF	143.958	2.7799		CDCP1	140.736	2.62931
	LAPTGF_beta_1	85.0651	1.45047		FGF_21	65.0457	1.03573		CDCP1	115.936	1.87865		FGF_21	112.207	1.71176
	IL_18R1	73.9259	1.29393		IL_18R1	62.9875	1.08587		TNFSF14	106.763	1.79332		HGF	107.786	1.70038
	HGF	72.9539	1.13522		HGF	60.3028	0.989614		TRAIL	97.0811	1.45164		IL_18R1	101.079	1.72618
	CDCP1	70.2175	1.153		IL_6	56.0405	0.784967		IL_18R1	94.0673	1.57859		IL_6	75.3438	0.984497
	Flt3L	66.1339	1.03356		VEGF_A	53.1661	0.801281		FGF_21	87.2447	1.17615		TRAIL	69.3012	0.91848
	TNFSF14	57.0063	1.0666		Flt3L	49.2736	0.96439		VEGF_A	83.942	1.0501		Flt3L	65.4677	0.987066
	VEGF_A	54.1466	0.725073		CDCP1	48.9108	0.746994		OSM	80.8726	1.17143		TNFSF14	64.8488	0.905949
	IL_6	34.9616	0.57308		IL_8	48.4331	0.672469		CD6	63.8565	0.814929		CD6	60.2894	0.652271
	SLAMF1	33.677	0.50918		CD6	43.9085	0.672144		IL_6	57.8095	0.739602		IL_18	53.6159	0.772709
	CXCL1	29.9605	0.492588		CCL20	42.7121	0.645663		IL_18	49.743	0.490749		VEGF_A	53.2779	0.564905
	CASP_8	29.0999	0.579169		OSM	41.5485	0.673161		CASP_8	46.4726	0.455666		CCL4	51.4423	0.621515
	IL_8	28.1452	0.423465		hGDNF	35.2461	0.579543		ADA	40.2592	0.519219		MIP_1alpha	45.9489	0.622957
	ADA	24.9807	0.483827		TRAIL	33.7835	0.507733		Flt3L	35.8531	0.532498		TWEAK	33.1183	0.312908
	MIP_1alpha	22.6321	0.452626		TRANCE	30.7958	0.279029		MIP_1alpha	34.6058	0.414791		MMP_10	30.5475	0.273312
	TRAIL	22.2481	0.354686		MIP_1alpha	29.3912	0.536738		CCL4	33.9018	0.312427		CSF_1	29.8607	0.336444
	ST1A1	18.0915	0.367943		CXCL10	26.9513	0.346921		CSF_1	33.1592	0.425172		MCP_1	29.8027	0.413584
	CD6	14.1161	0.336298		MCP_4	25.9566	0.450355		IL_8	31.4215	0.258707		hGDNF	29.5775	0.345459
	CCL20	12.8214	0.37368		IL_12B	25.4331	0.424097		CCL20	26.9935	0.301207		OSM	28.6579	0.447574
	Beta_NGF	11.5385	0.312755		CCL23	23.9221	0.386494		CD5	22.1641	0.30058		FGF_23	28.3048	0.343163
	CCL19	9.74304	0.319127		CSF_1	21.2538	0.394685		4E_BP1	21.57	0.262163		CASP_8	26.5291	0.230497
	STAMPB	7.04167	0.332398		ADA	21.2377	0.360312		hGDNF	20.2539	0.286807		CXCL10	22.4026	0.266854
	IL_18	6.54419	0.348531		IL_18	20.6815	0.379499		SLAMF1	16.7612	0.16848		CCL20	21.9384	0.277499
	OPG	5.35814	0.308386		CD5	20.5368	0.33209		TWEAK	15.7412	0.254617		SCF	21.8978	0.449591
	CCL11	3.13584	0.260186		TWEAK	18.9382	0.300401		NT_3	14.3819	0.240485		SLAMF1	16.5671	0.259236
	IL_10RB	-0.145421	0.297001		SLAMF1	15.49	0.351943		LAPTGF_beta_1	14.2339	0.242183		CCL11	14.703	0.231471
	4E_BP1	-0.238566	0.223023		MMP_10	14.4908	0.384357		MCP_4	10.0697	0.15325		CD5	13.3071	0.191002
	MCP_1	-0.249941	0.226162		TNFB	13.9998	0.259651		IL_10	7.74998	0.165675		ADA	12.2426	0.178618
	SIRT2	-0.693738	0.248732		LAPTGF_beta_1	12.1937	0.286748		AXIN1	6.40967	0.141784		MCP_2	11.883	0.177372
	CD244	-0.770426	0.266535		FGF_19	10.7613	0.207351		FGF_19	6.3588	0.143666		LIF_R	11.1949	0.116401
	hGDNF	-0.936182	0.236046		MCP_1	9.92394	0.18214		ST1A1	5.63504	0.135557		IL_8	9.7403	0.19966
	IL_7	-0.983483	0.193223		TGFA	9.53553	0.246812		CXCL9	4.61519	0.16764		NT_3	9.2204	0.276165
	TGFA	-1.38992	0.141241		EN_RAGE	8.27265	0.294096		IL_10RB	3.72402	0.147818		Beta_NGF	7.85629	0.14751
	LIF_R	-2.08296	0.15209		CASP_8	6.32431	0.206187		EN_RAGE	2.94239	0.144153		LAPTGF_beta_1	6.83674	0.161217
	CD5	-2.08769	0.171306		CCL4	6.31948	0.21259		TRANCE	2.61822	0.113988		OPG	6.61524	0.133333
	IL_17C	-2.39985	0.229657		4E_BP1	5.35661	0.233397		CCL19	2.55005	0.115192		IL_7	5.81226	0.124302
	CSF_1	-2.53774	0.184611		CCL19	5.28401	0.195927		SCF	1.74327	0.123274		DNER	4.54637	0.204124
	TRANCE	-2.9073	0.149995		SCF	4.88153	0.253844		TNFB	1.3949	0.138457		IL_12B	4.13257	0.208538
	TNFB	-3.15679	0.277352		IL_15RA	2.683	0.189584		IL_7	0.663975	0.0732467		CXCL1	3.74136	0.144155
	CCL4	-3.19537	0.283064		IL_10	0.358534	0.170455		Beta_NGF	0.429429	0.128325		IL_17C	2.2498	0.172114
	CXCL10	-4.26273	0.192497		CXCL1	0.201622	0.207833		DNER	0.33789	0.0794725		AXIN1	0.509303	0.14119
	OSM	-4.30521	0.183359		CD40	-0.235958	0.200666		OPG	-0.30794	0.115342		TNFB	0.472412	0.123522
	FGF_23	-4.74339	0.207688		CXCL9	-0.531791	0.163433		CD40	-0.704129	0.138184		CCL28	-0.384138	0.109588
	IL_15RA	-4.94715	0.186401		ST1A1	-0.765629	0.204684		TGFA	-0.939574	0.0991717		ST1A1	-0.737108	0.113893
	CCL28	-5.43083	0.237367		MMP_1	-0.804773	0.238687		CCL23	-1.13014	0.12826		CCL19	-1.18953	0.111229
	FGF_19	-5.52637	0.164381		DNER	-1.55279	0.205238		IL_12B	-1.21622	0.162275		STAMPB	-1.28206	0.111637
	MCP_2	-7.31172	0.156749		CX3CL1	-1.84688	0.178929		CXCL10	-1.45441	0.123785		TGFA	-1.57737	0.0929842
	CCL25	-7.88795	0.136341		CCL28	-2.07488	0.276004		LIF_R	-1.79354	0.0887922		CXCL9	-1.58042	0.12986
	MCP_4	-8.18538	0.168454		OPG	-2.59498	0.117359		CXCL5	-1.91138	0.0661111		CX3CL1	-1.62635	0.184126
	CD40	-8.27895	0.212034		CXCL6	-2.71309	0.14186		CCL11	-2.98245	0.112566		IL_15RA	-2.25878	0.135444
	CX3CL1	-8.28551	0.21743		AXIN1	-3.34074	0.227154		CXCL1	-3.00612	0.0729695		IL_10	-2.72649	0.087346
	SCF	-8.44534	0.24673		IL_10RB	-3.40352	0.133706		MMP_1	-3.6077	0.0665041		TRANCE	-3.25809	0.094546
	MMP_10	-8.85308	0.196405		SIRT2	-3.44131	0.152874		TNFRSF9	-3.70242	0.0703523		FGF_19	-3.64501	0.115458
	DNER	-9.85046	0.231984		STAMPB	-3.83759	0.174529		IL_15RA	-4.38657	0.0710935		CCL23	-4.17195	0.135314
	TWEAK	-10.7498	0.201679		CXCL11	-3.88538	0.149928		FGF_23	-6.3565	0.09616		CD40	-4.20561	0.0903898
	EN_RAGE	-10.9193	0.14673		CXCL5	-5.48502	0.116077		MCP_2	-6.70502	0.118303		4E_BP1	-4.44204	0.100351
	CXCL6	-10.9948	0.147335		TNFRSF9	-5.70348	0.139633		CCL28	-6.77463	0.0870577		SIRT2	-6.81926	0.0755431
	uPA	-11.1679	0.204795		CST5	-5.84322	0.148645		IL_17C	-7.70873	0.0805001		CXCL6	-7.60583	0.134413
	NT_3	-11.8445	0.179313		CCL11	-6.92852	0.155548		MMP_10	-7.72628	0.069738		MMP_1	-7.91196	0.0865235
	CXCL5	-12.3672	0.125732		IL_17C	-7.77836	0.226769		MCP_1	-7.82049	0.0877919		IL_10RB	-8.31269	0.098028
	AXIN1	-12.5555	0.164946		MCP_2	-7.94219	0.123736		CCL25	-8.27131	0.0662158		EN_RAGE	-9.56793	0.0966063
	CXCL11	-12.6442	0.133609		IL_7	-8.3743	0.13827		SIRT2	-8.67956	0.0837255		CXCL5	-9.6205	0.064792
	CCL23	-13.2082	0.197552		NT_3	-8.58165	0.15339		CST5	-11.1514	0.114765		MCP_4	-10.3788	0.0944146
	IL_10	-13.3417	0.185291		FGF_23	-8.92594	0.109117		STAMPB	-11.6529	0.115218		uPA	-10.4983	0.0763689
	IL_12B	-15.1878	0.184578		uPA	-9.59801	0.11335		CX3CL1	-11.9236	0.0856541		CCL25	-10.5389	0.075096
	CXCL9	-15.9728	0.151685		Beta_NGF	-11.7092	0.113456		CD244	-12.1572	0.0793588		CXCL11	-10.5536	0.0923505
	TNFRSF9	-17.0118	0.119664		CD244	-12.4105	0.164725		uPA	-12.3879	0.0909811		CST5	-11.5013	0.101312
	CST5	-17.4826	0.0959016		LIF_R	-13.035	0.177687		CXCL11	-13.2127	0.0604372		CD244	-11.7052	0.134842
	MMP_1	-17.8064	0.151088		CCL25	-13.3022	0.137939		CXCL6	-15.0155	0.0783163		TNFRSF9	-11.805	0.0727082

## Sheet: LIPIDOME
	Supplementary Table 3. RF analysis (lipidome) - variable importance is presented based on the mean decrease in accuracy (MDA) for measured fat depots. Mean decrease in GINI is also reported.
	MYOCARD				EPICARD				PERICARD				LIVER
	Metname	Mean Decrease Accuracy	Mean Decrease Gini		Metname	Mean Decrease Accuracy	Mean Decrease Gini		Metname	Mean Decrease Accuracy	Mean Decrease Gini		Metname	Mean Decrease Accuracy	Mean Decrease Gini
	CE 20:3	91.0024	1.31686		CE 20:3	93.0036	1.37736		diSM 18:0	129.216	2.10523		TAG 50:1	109.569	1.89242
	TAG 56:4	63.1474	0.777909		PC 38:3	91.5695	1.36919		LPC 18:2	95.3274	1.35949		diSM 18:0	109.332	1.73098
	PC 38:3	55.4674	0.752607		LPC 16:1	72.2259	0.947709		PC 38:3	94.6121	1.21589		CE 20:3	101.877	1.58779
	LPC 18:2	49.3196	0.668232		TAG 52:1	63.6484	0.800759		LPC 16:0	81.9093	1.13974		SM 18:0	88.8241	1.2678
	CE 16:1	48.4628	0.625237		CE 18:0	55.0138	0.608139		CE 20:3	81.57	1.07607		TAG 52:1	87.9619	1.25137
	SM 23:2	47.3699	0.468934		diSM 18:0	51.1054	0.591141		TAG 52:1	73.4379	0.955593		PC 38:3	84.8276	1.00026
	TAG 54:1	47.1029	0.450476		LPC 22:6	47.5745	0.514008		TAG 58:9	64.0586	0.699965		LPC 18:2	75.4905	0.916262
	LPC 16:0	44.0119	0.62602		LPC 16:0	46.1628	0.592826		TAG 58:10	60.0982	0.75714		TAG 50:2	74.9434	0.990686
	diSM 18:0	42.61	0.491636		LPC 18:2	45.528	0.5977		TAG 50:1	55.1346	0.634123		LPC 16:0	74.164	0.923228
	LPC 18:1	41.647	0.503994		LPC 18:1	45.3369	0.555684		TAG 58:8	55.0337	0.495399		TAG 48:1	67.9172	0.76961
	TAG 58:8	38.6515	0.448528		TAG 58:8	44.7633	0.578051		TAG 50:2	54.0602	0.609871		TAG 50:0	66.08	0.737578
	TAG 58:9	37.9078	0.404738		TAG 56:4	42.389	0.311141		SM 23:2	52.1158	0.556431		SM 18:1	58.4672	0.493515
	PC 32:1	36.9789	0.495562		TAG 58:10	39.5138	0.455944		TAG 52:2	45.6938	0.471616		TAG 56:4	57.8221	0.442504
	TAG 50:2	36.9153	0.45555		LPC 18:0	39.4524	0.359869		LPC 22:6	44.0203	0.47545		TAG 48:0	57.4567	0.595116
	CE 18:3	36.8923	0.371227		TAG 56:6	38.6257	0.440509		CE 16:1	40.6535	0.405397		SM 23:2	57.1418	0.507379
	PC 40:5	35.727	0.457133		PC 32:1	38.5305	0.41068		TAG 50:4	39.4599	0.367066		CE 18:0	56.2812	0.508969
	PC 32:0	33.3946	0.343663		TAG 48:1	38.516	0.31856		TAG 56:8	38.3568	0.274496		CE 16:1	53.3825	0.509333
	TAG 56:1	30.747	0.31297		TAG 54:7	34.1827	0.327884		TAG 54:2	37.9909	0.284002		TAG 52:2	44.7409	0.370832
	CE 18:0	30.6472	0.337774		TAG 54:2	34.0643	0.361249		PC 38:4	36.566	0.280625		diSM 25:0	41.7695	0.310277
	TAG 50:3	30.4503	0.272894		TAG 50:1	33.5931	0.366445		CE 20:4	35.6538	0.26989		LPC 18:1	41.3069	0.30137
	TAG 52:1	29.8457	0.308522		PC 38:6	31.0826	0.340545		SM 18:1	33.8956	0.278153		TAG 54:2	40.6531	0.255253
	LPC 16:1	29.0933	0.316213		CE 16:1	30.7158	0.404148		SM 23:1	32.8122	0.305537		PC 38:4	40.6487	0.198543
	LPC 22:6	27.4519	0.331568		TAG 54:4	30.1681	0.406553		LPC 18:0	31.8648	0.227655		TAG 56:1	38.8084	0.213987
	TAG 56:0	27.2495	0.266887		PC 38:4	29.8531	0.210789		SM 18:0	31.5234	0.320339		LPC 16:1	37.8121	0.308153
	LPC 20:4	26.6142	0.264322		SM 16:1	27.6012	0.371544		TAG 54:7	28.9077	0.278005		TAG 58:9	37.1295	0.293504
	TAG 52:0	25.9962	0.305612		PC 32:0	27.1331	0.30281		LPC 18:1	26.6511	0.306523		TAG 56:0	36.5557	0.200258
	TAG 56:2	25.9893	0.270127		TAG 58:9	25.4937	0.330293		TAG 56:4	25.5656	0.170812		TAG 56:2	36.3139	0.220694
	LPC 20:3	25.9624	0.378283		TAG 48:2	24.37	0.159364		TAG 48:3	25.2742	0.188269		TAG 48:2	35.1036	0.190049
	TAG 50:1	25.5775	0.274197		TAG 56:8	23.3684	0.227437		TAG 48:1	23.2335	0.209972		TAG 54:0	34.3168	0.185919
	TAG 54:0	25.2243	0.240292		SM 18:1	22.5978	0.256415		PC 38:6	22.5266	0.185489		SM 24:2	31.6808	0.140588
	SM 18:0	25.0508	0.379277		TAG 54:5	22.2927	0.273409		PC 36:4	22.3959	0.178602		TAG 54:5	31.5452	0.195531
	SM 16:0	22.6787	0.448938		diSM 25:0	21.0689	0.229107		TAG 56:7	21.7751	0.154951		TAG 58:8	31.497	0.159453
	PC 34:2	22.1667	0.268756		LPC 20:1	20.3228	0.217298		TAG 56:9	21.129	0.131649		TAG 56:5	28.9428	0.188866
	PC 38:4	21.9348	0.199082		TAG 52:2	20.0072	0.207196		TAG 54:0	20.8264	0.144059		LPC 22:6	27.8273	0.243909
	TAG 48:1	21.0009	0.216094		TAG 50:2	19.2482	0.204199		diSM 17:0	19.6532	0.140873		TAG 54:4	27.7302	0.197522
	CE 18:2	20.8199	0.279661		PC 38:5	18.1617	0.173149		LPC 16:1	18.9587	0.169116		TAG 52:4	27.1774	0.100242
	SM 23:0	18.4638	0.19662		LPC 20:3	18.0791	0.195831		TAG 50:0	18.3492	0.180413		TAG 56:3	26.8824	0.142334
	TAG 56:3	17.7619	0.238435		TAG 56:9	17.7931	0.174268		PC 32:0	17.9456	0.127076		PC 32:1	22.5648	0.222927
	CE 22:6	16.7183	0.119181		PC 36:5	16.225	0.191485		SM 16:0	17.9249	0.169617		SM 19:0	22.5509	0.10219
	TAG 56:5	16.3114	0.184229		SM 22:2	16.1269	0.164254		TAG 56:1	17.4449	0.133182		TAG 54:7	21.5492	0.106573
	SM 24:2	14.4315	0.167881		SM 23:1	14.0082	0.198531		TAG 48:2	15.9217	0.113847		CE 20:4	20.5382	0.0841882
	CE 20:4	14.1961	0.189934		TAG 52:4	13.4732	0.161471		TAG 56:3	15.3879	0.153271		TAG 56:9	20.4632	0.0781811
	SM 14:0	13.9402	0.210499		SM 16:0	12.5756	0.180844		TAG 56:2	14.2693	0.119269		PC 36:4	19.8261	0.0829899
	PC 38:1	13.2201	0.125932		TAG 52:5	12.3489	0.13886		diSM 16:0	14.1554	0.157641		LPC 20:3	17.5377	0.0995522
	TAG 56:8	12.8448	0.157317		PC 36:4	12.2354	0.124634		TAG 54:1	13.8762	0.106364		TAG 54:1	17.2201	0.087622
	diSM 14:0	12.3134	0.185423		SM 24:1	12.2248	0.19281		TAG 52:5	12.9701	0.118527		SM 23:1	17.0769	0.103639
	PC 36:2	10.9246	0.128572		TAG 54:3	12.1932	0.154265		TAG 48:0	12.9228	0.134278		PC 38:1	17.0316	0.0729454
	PC 36:4	10.852	0.155021		TAG 56:7	11.0519	0.138444		TAG 52:0	12.8678	0.0917867		TAG 56:8	16.0617	0.0771547
	SM 15:0	10.5258	0.134497		LPC 20:5	10.8988	0.156504		PC 32:1	12.7884	0.130759		CE 18:2	14.8852	0.140957
	SM 17:0	10.2643	0.153475		TAG 52:3	10.7765	0.113507		TAG 56:0	11.3835	0.117642		TAG 58:10	14.759	0.104192
	diSM 25:0	10.226	0.181617		CE 20:5	10.697	0.121681		SM 15:0	11.3813	0.114569		TAG 52:3	14.4682	0.0493531
	TAG 52:2	10.2074	0.178476		SM 20:0	10.2425	0.094474		SM 16:1	10.5227	0.0712612		TAG 52:0	14.4166	0.0789413
	TAG 48:2	9.75797	0.145147		PC 34:2	10.068	0.197544		CE 18:1	10.4266	0.078214		TAG 54:6	14.3546	0.0745563
	SM 16:1	8.93768	0.13763		SM 23:2	9.76488	0.169303		PC 36:2	10.3922	0.100864		SM 20:1	12.8689	0.0641053
	TAG 48:3	8.81164	0.109961		SM 18:0	9.71658	0.202626		TAG 54:5	9.65867	0.0777453		TAG 48:3	12.812	0.0516559
	PC 38:6	8.32411	0.135064		TAG 50:3	9.70066	0.0875458		CE 22:6	9.60941	0.0688221		TAG 56:7	12.7946	0.0565988
	SM 14:1	7.53343	0.18841		CE 20:4	9.30747	0.10814		TAG 56:5	9.27004	0.144023		TAG 52:5	11.7188	0.0464336
	TAG 56:9	7.08281	0.114442		PC 38:1	9.14183	0.103156		PC 36:3	9.17434	0.128026		PC 40:5	11.6789	0.0828456
	TAG 54:4	6.86877	0.151992		TAG 54:6	9.02361	0.169867		TAG 54:6	8.87242	0.116296		PC 36:2	11.0912	0.0597866
	TAG 54:2	5.86991	0.131436		SM 19:0	8.83976	0.203832		CE 18:0	8.28252	0.164694		PC 38:6	10.8626	0.092373
	TAG 50:0	5.76168	0.129272		SM 24:2	8.3471	0.0977451		TAG 54:4	8.09306	0.091606		LPC 20:4	10.3404	0.0624841
	TAG 52:5	5.65775	0.114756		SM 25:1	7.74552	0.15388		TAG 52:4	7.85574	0.0708795		TAG 56:6	10.2992	0.0567389
	PC 32:2	4.58036	0.162029		SM 22:1	7.54369	0.101359		TAG 52:3	7.38179	0.0652855		SM 16:0	9.76311	0.0914771
	CE 18:1	4.43091	0.119623		PC 40:5	7.40218	0.105909		diSM 25:0	7.28587	0.118074		PC 32:0	9.65686	0.0680635
	TAG 52:3	4.25822	0.0860785		SM 20:1	6.74396	0.105215		LPC 20:5	6.38144	0.0877462		SM 17:1	9.36777	0.0543417
	TAG 58:10	4.22984	0.159255		TAG 48:0	6.5188	0.143183		CE 20:5	6.25158	0.0770532		LPC 18:0	9.01896	0.0660273
	SM 22:0	3.40469	0.120586		TAG 56:1	5.09694	0.105896		SM 24:2	5.99504	0.0620866		TAG 50:3	8.95913	0.0437284
	PC 36:3	3.04405	0.11805		TAG 54:0	4.99252	0.104536		TAG 56:6	5.76055	0.0732923		SM 20:0	8.916	0.0443599
	SM 19:0	2.2802	0.130126		TAG 50:0	4.85261	0.151266		SM 25:0	5.4546	0.132684		SM 22:0	8.83719	0.071859
	TAG 56:7	2.09902	0.109734		PC 32:2	4.40025	0.123416		LPC 20:3	5.4213	0.117881		LPC 22:5	7.7852	0.046473
	SM 20:0	1.45886	0.121786		TAG 50:4	4.20188	0.0847151		CE 18:2	5.28772	0.131904		CE 18:1	6.96306	0.0571407
	SM 22:2	1.32857	0.154786		TAG 56:0	4.04964	0.0989034		SM 24:1	4.77433	0.0745902		TAG 50:4	6.58507	0.0475915
	TAG 56:6	1.25974	0.133313		PC 40:6	3.4213	0.0775513		PC 40:5	4.4262	0.130821		SM 15:0	6.41349	0.0680786
	TAG 54:6	1.18701	0.108167		SM 14:1	3.38875	0.132014		SM 21:1	3.79577	0.0739266		CE 20:5	5.86257	0.0349102
	TAG 54:7	0.793453	0.0972194		LPC 22:5	2.1137	0.0774387		PC 32:2	3.57087	0.101128		CE 22:6	5.77845	0.0392188
	CE 20:5	0.445087	0.0809214		PC 36:2	1.90215	0.0782912		PC 34:1	3.53541	0.0911756		SM 16:1	4.22384	0.040096
	TAG 54:5	0.389279	0.109306		LPC 20:4	1.89227	0.104022		PC 34:2	3.49831	0.115115		PC 36:1	4.0321	0.0442682
	TAG 48:0	-0.244105	0.102713		CE 22:6	1.80263	0.0705297		SM 19:0	3.36517	0.0689897		SM 14:1	3.96293	0.0493736
	SM 17:1	-0.941289	0.131038		TAG 56:3	1.49659	0.0645301		PC 38:1	3.34219	0.0841566		CE 16:0	2.30091	0.0248178
	PC 40:6	-1.03017	0.0863725		TAG 48:3	1.32185	0.0930747		LPC 20:4	2.85328	0.0664648		TAG 54:3	1.86652	0.0317365
	CE 14:0	-1.27605	0.0810163		PC 36:3	0.657937	0.101176		LPC 18:3	1.5714	0.0958361		LPC 18:3	1.46462	0.0319968
	PC 34:3	-1.3335	0.167385		CE 22:5	0.193863	0.125766		PC 36:5	1.3662	0.0668896		SM 24:1	0.717757	0.0530865
	TAG 52:4	-1.73049	0.0656644		PC 36:1	-0.0565394	0.0805309		CE 14:0	1.32265	0.0936789		LPC 20:5	0.214547	0.0280621
	LPC 20:2	-2.67595	0.151643		TAG 56:5	-0.54313	0.0731437		SM 22:1	0.544601	0.0576829		PC 36:3	0.151704	0.0584028
	TAG 50:4	-2.70954	0.0880506		TAG 56:2	-0.609963	0.084949		TAG 50:3	-0.182838	0.0633781		SM 17:0	0.0914545	0.0353064
	PC 36:5	-3.71093	0.0713594		CE 18:3	-1.07016	0.054487		SM 23:0	-0.38849	0.088195		SM 25:0	-0.0601475	0.0342295
	TAG 54:3	-3.77749	0.0923245		CE 14:0	-1.21224	0.0841109		CE 22:5	-0.906096	0.0462581		SM 22:2	-0.588628	0.037844
	SM 21:1	-3.8405	0.119016		SM 14:0	-1.42259	0.104661		TAG 54:3	-1.19171	0.0447782		PC 34:2	-0.766125	0.0347119
	CE 16:2	-4.06362	0.0870223		CE 16:2	-1.48257	0.129589		SM 25:1	-1.30683	0.0718922		LPC 20:2	-0.788969	0.0316222
	SM 18:1	-4.07536	0.083195		SM 25:0	-2.07636	0.100812		SM 21:0	-1.66654	0.048722		PC 36:5	-0.941745	0.0291835
	PC 38:5	-4.23229	0.0808199		SM 22:0	-2.77871	0.0986272		CE 16:2	-2.37724	0.0553376		CE 16:2	-1.09119	0.0215399
	SM 24:0	-4.47043	0.115085		CE 18:2	-2.83895	0.0915424		LPC 22:5	-2.40464	0.045612		diSM 14:0	-1.27292	0.0261116
	LPC 18:0	-4.86635	0.120003		SM 18:2	-2.93549	0.0757492		SM 17:1	-2.62909	0.0609211		PC 32:2	-1.65806	0.0258912
	CE 22:5	-4.92947	0.0788029		CE 18:1	-3.47576	0.0698138		SM 20:0	-2.81247	0.0410551		SM 18:2	-2.27179	0.021435
	SM 24:1	-5.06694	0.108951		diSM 14:0	-3.62397	0.0972013		SM 20:1	-3.06932	0.0542889		SM 21:0	-2.37338	0.025183
	CE 16:0	-5.31702	0.0730045		SM 21:0	-4.50339	0.0546278		PC 36:1	-3.48227	0.0788612		SM 14:0	-2.37759	0.0259009
	SM 21:0	-5.47554	0.0961276		SM 17:1	-4.54106	0.0632343		diSM 14:0	-3.8304	0.130887		LPC 20:1	-2.54544	0.0256885
	LPC 20:5	-5.68453	0.0663038		CE 16:0	-4.72426	0.0940367		PC 38:5	-3.8806	0.0602252		SM 24:0	-2.69072	0.0271604
	PC 36:1	-6.11852	0.114582		PC 34:1	-4.92246	0.0593382		SM 22:0	-4.49978	0.104295		diSM 17:0	-2.72371	0.017434
	LPC 22:5	-6.97465	0.126565		LPC 20:2	-5.48099	0.079306		SM 14:0	-4.63329	0.039285		CE 22:5	-2.73672	0.0308275
	SM 22:1	-7.38878	0.0964329		SM 21:1	-5.75132	0.0597733		LPC 20:2	-4.79072	0.0414469		PC 38:5	-2.86993	0.0303879
	SM 25:1	-7.53452	0.0936122		diSM 17:0	-6.07654	0.0574172		CE 18:3	-4.81681	0.0532843		CE 18:3	-3.35501	0.0264798
	diSM 16:0	-7.89721	0.0780176		SM 23:0	-6.15944	0.0735102		PC 40:6	-5.05828	0.0628436		PC 34:3	-3.42138	0.0180427
	SM 20:1	-8.07205	0.0623158		SM 17:0	-6.2551	0.075377		PC 34:3	-5.76396	0.0454726		PC 40:6	-3.46807	0.023326
	SM 18:2	-8.24555	0.0912261		TAG 54:1	-6.48865	0.0761556		SM 22:2	-5.79241	0.038409		SM 21:1	-3.69952	0.023497
	diSM 17:0	-8.27098	0.141627		TAG 52:0	-6.56563	0.0699001		SM 17:0	-5.89294	0.0550022		SM 23:0	-4.11575	0.0264628
	PC 34:1	-8.69754	0.0918165		LPC 18:3	-7.4122	0.0674194		SM 14:1	-6.55451	0.0568025		CE 14:0	-4.13016	0.0226634
	LPC 20:1	-10.3013	0.0719055		SM 15:0	-8.45725	0.0591167		SM 18:2	-7.29212	0.0430771		SM 22:1	-4.78164	0.0291836
	LPC 18:3	-10.7388	0.09443		PC 34:3	-9.84947	0.0658403		LPC 20:1	-8.12576	0.0428014		SM 25:1	-6.14992	0.0196787
	SM 25:0	-13.0978	0.0868135		diSM 16:0	-10.4424	0.0879276		SM 24:0	-9.26974	0.0524677		diSM 16:0	-6.54543	0.0243333
	SM 23:1	-16.2808	0.0763206		SM 24:0	-10.5609	0.0685972		CE 16:0	-12.3708	0.0829012		PC 34:1	-8.22291	0.0274273

## Sheet: METABOLOME
	Supplementary Table 3. RF analysis (metabolome) - variable importance is presented based on the mean decrease in accuracy (MDA) for measured fat depots. Mean decrease in GINI is also reported.
	MYOCARD				EPICARD				PERICARD				LIVER
	Metname	Mean Decrease Accuracy	Mean Decrease Gini		Metname	Mean Decrease Accuracy	Mean Decrease Gini		Metname	Mean Decrease Accuracy	Mean Decrease Gini		Metname	Mean Decrease Accuracy	Mean Decrease Gini
	glutamate	59.1114	0.578346		1-palmitoyl-2-oleoyl-GPE (16:0/18:1)	53.7112	0.509777		N-palmitoyl-sphinganine (d18:0/16:0)	83.3258	1.0722		glutamate	83.9429	1.14155
	glucose	50.7137	0.5104		1-stearoyl-2-arachidonoyl-GPI (18:0/20:4)	51.6511	0.526665		glutamate	75.5589	0.914225		gamma-glutamylleucine	65.4118	0.742138
	1-palmitoyl-3-linoleoyl-glycerol (16:0/18:2)*	42.9261	0.354269		glutamate	48.2204	0.428378		glucose	64.3289	0.70955		N-palmitoyl-sphinganine (d18:0/16:0)	59.5379	0.615155
	1-stearoyl-2-arachidonoyl-GPE (18:0/20:4)	41.3173	0.356403		1-stearoyl-2-arachidonoyl-GPE (18:0/20:4)	45.0455	0.366356		1-stearoyl-2-arachidonoyl-GPC (18:0/20:4)	55.2955	0.50383		1-palmitoyl-3-linoleoyl-glycerol (16:0/18:2)*	55.7045	0.541458
	1-palmitoyl-2-palmitoleoyl-GPC (16:0/16:1)*	40.6892	0.318398		sphingomyelin (d18:2/16:0, d18:1/16:1)*	44.4354	0.363472		sphingomyelin (d18:2/16:0, d18:1/16:1)*	53.8834	0.495257		1-palmitoyl-2-oleoyl-GPE (16:0/18:1)	55.4431	0.509765
	1-arachidonoyl-GPI (20:4)*	39.9035	0.362838		1-palmitoyl-3-linoleoyl-glycerol (16:0/18:2)*	44.06	0.342019		1-palmitoyl-3-linoleoyl-glycerol (16:0/18:2)*	52.7589	0.525728		tyrosine	50.4922	0.414209
	arachidate (20:0)	39.469	0.344545		1-oleoyl-2-linoleoyl-glycerol (18:1/18:2)	43.9606	0.346673		1-linoleoyl-GPC (18:2)	50.4101	0.404759		glucose	49.1472	0.433086
	N-palmitoyl-sphinganine (d18:0/16:0)	36.4082	0.322812		1-stearoyl-2-oleoyl-GPE (18:0/18:1)	41.2131	0.346347		N-palmitoyl-sphingosine (d18:1/16:0)	49.2391	0.452063		stearoyl sphingomyelin (d18:1/18:0)	47.7419	0.414536
	tyrosine	35.4948	0.299814		1-linoleoyl-GPC (18:2)	40.1184	0.359043		gamma-glutamylleucine	48.5466	0.468429		gamma-glutamylisoleucine*	47.4833	0.437524
	homoarginine	34.9186	0.261425		N-acetylglycine	39.9401	0.357264		1-palmitoyl-2-arachidonoyl-GPC (16:0/20:4)	47.74	0.39452		1-palmitoyl-2-arachidonoyl-GPC (16:0/20:4)	47.1963	0.37066
	1-stearoyl-2-arachidonoyl-GPC (18:0/20:4)	34.908	0.306782		gamma-glutamylleucine	39.8097	0.349098		1-stearoyl-2-arachidonoyl-GPE (18:0/20:4)	42.3495	0.340076		sphingomyelin (d18:1/18:1, d18:2/18:0)	46.3792	0.359067
	1-palmitoyl-2-oleoyl-GPE (16:0/18:1)	34.0968	0.278064		xanthine	39.7381	0.274105		1-oleoyl-3-linoleoyl-glycerol (18:1/18:2)	41.6089	0.358034		1-stearoyl-2-arachidonoyl-GPI (18:0/20:4)	45.5179	0.392626
	1-palmitoleoyl-GPC (16:1)*	33.8601	0.215421		lactosyl-N-palmitoyl-sphingosine	38.6832	0.35951		1-palmitoyl-2-oleoyl-GPE (16:0/18:1)	38.8058	0.323182		1-stearoyl-2-oleoyl-GPE (18:0/18:1)	45.1205	0.373371
	N-acetyltyrosine	32.6261	0.292498		gamma-glutamylisoleucine*	38.5364	0.310169		1-stearoyl-2-oleoyl-GPE (18:0/18:1)	38.0625	0.298602		leucine	44.3712	0.372798
	propionylcarnitine	31.9367	0.278418		sphingomyelin (d18:1/18:1, d18:2/18:0)	36.9725	0.32029		1-palmitoyl-2-oleoyl-GPC (16:0/18:1)	37.2094	0.293218		gamma-glutamyltyrosine	44.066	0.363079
	N-acetylglycine	28.4378	0.240132		gamma-glutamylphenylalanine	36.6923	0.30995		1-stearoyl-2-arachidonoyl-GPI (18:0/20:4)	35.8542	0.28914		1-stearoyl-2-arachidonoyl-GPC (18:0/20:4)	41.9951	0.348351
	1-palmitoyl-2-arachidonoyl-GPC (16:0/20:4)	27.7945	0.222933		1-oleoyl-3-linoleoyl-glycerol (18:1/18:2)	35.0021	0.234127		sphingomyelin (d18:1/18:1, d18:2/18:0)	35.1805	0.237002		xanthine	41.6109	0.29086
	1-oleoyl-2-linoleoyl-glycerol (18:1/18:2)	27.0193	0.19527		1-oleoyl-GPC (18:1)	32.4226	0.22526		leucine	32.7235	0.228327		1-oleoyl-2-linoleoyl-glycerol (18:1/18:2)	40.6065	0.297254
	N-palmitoyl-sphingosine (d18:1/16:0)	24.5401	0.220489		arginine	32.3194	0.220668		1-oleoyl-2-linoleoyl-glycerol (18:1/18:2)	31.5831	0.219079		mannose	40.5117	0.30715
	gamma-glutamyltyrosine	23.4322	0.210051		1-stearoyl-2-linoleoyl-GPE (18:0/18:2)*	30.4551	0.232295		1-lignoceroyl-GPC (24:0)	29.6969	0.184069		gamma-glutamylphenylalanine	39.6614	0.32727
	1-stearoyl-2-arachidonoyl-GPI (18:0/20:4)	22.6306	0.23682		N-acetylthreonine	30.249	0.205573		stearoyl sphingomyelin (d18:1/18:0)	29.2504	0.223982		alanine	39.2339	0.33131
	1-stearoyl-2-oleoyl-GPE (18:0/18:1)	21.6327	0.177008		1-(1-enyl-palmitoyl)-GPC (P-16:0)*	27.4429	0.229938		gamma-glutamylisoleucine*	29.1713	0.25242		N-palmitoyl-sphingosine (d18:1/16:0)	39.1326	0.288321
	mannose	21.4935	0.127417		1-palmitoyl-2-palmitoleoyl-GPC (16:0/16:1)*	27.4021	0.213112		piperine	27.2116	0.131856		2-methylbutyrylcarnitine (C5)	37.3143	0.277597
	2-hydroxyphenylacetate	20.0121	0.173778		1-palmitoyl-2-arachidonoyl-GPC (16:0/20:4)	26.2466	0.189502		glycerophosphorylcholine (GPC)	27.114	0.147985		1-oleoyl-3-linoleoyl-glycerol (18:1/18:2)	35.1677	0.241783
	1-palmitoyl-2-arachidonoyl-GPE (16:0/20:4)*	19.6935	0.192489		tyrosine	25.1173	0.193664		mannose	26.8681	0.170465		N-acetyltyrosine	34.2757	0.283954
	cholesterol	19.2755	0.134837		urate	24.6921	0.200028		1-oleoyl-GPC (18:1)	26.7246	0.162196		1-stearoyl-2-arachidonoyl-GPE (18:0/20:4)	33.2887	0.220015
	1-oleoyl-3-linoleoyl-glycerol (18:1/18:2)	18.5526	0.14241		arachidate (20:0)	24.6038	0.170335		1-(1-enyl-stearoyl)-2-oleoyl-GPE (P-18:0/18:1)	25.1407	0.092105		1-palmitoyl-2-palmitoleoyl-GPC (16:0/16:1)*	32.6063	0.232925
	4-cholesten-3-one	18.2665	0.148897		1-stearoyl-2-arachidonoyl-GPC (18:0/20:4)	24.4535	0.208839		cholesterol	25.1098	0.149712		urate	32.3641	0.209565
	1-palmitoyl-2-oleoyl-GPC (16:0/18:1)	17.9478	0.14454		asparagine	24.1334	0.157399		urate	24.9853	0.178671		valine	31.9868	0.258139
	stearoyl sphingomyelin (d18:1/18:0)	17.6627	0.18898		glucose	24.0236	0.207562		heme	24.8845	0.11346		lactosyl-N-palmitoyl-sphingosine	30.9005	0.223049
	2-hydroxyglutarate	16.9547	0.141407		N-palmitoyl-sphinganine (d18:0/16:0)	23.7942	0.169103		malonate	24.2144	0.168943		1-palmitoyl-2-oleoyl-GPC (16:0/18:1)	30.8515	0.200422
	1-palmitoleoyl-2-linoleoyl-GPC (16:1/18:2)*	16.3422	0.131315		1-palmitoyl-2-arachidonoyl-GPE (16:0/20:4)*	23.2703	0.149677		1-arachidonoyl-GPI (20:4)*	22.9361	0.165732		1-stearoyl-2-linoleoyl-GPE (18:0/18:2)*	28.7863	0.188657
	gamma-glutamylleucine	16.191	0.145066		gamma-glutamyltyrosine	22.2546	0.171214		3-hydroxybutyrylcarnitine (1)	22.8182	0.11072		glycerophosphoethanolamine	28.6072	0.108327
	3-indoxyl sulfate	15.6814	0.148095		1-lignoceroyl-GPC (24:0)	22.1604	0.14413		4-androsten-3alpha,17alpha-diol monosulfate (2)	22.4648	0.127742		1-lignoceroyl-GPC (24:0)	28.2205	0.157746
	7-methylguanine	15.5683	0.0679388		pseudouridine	22.1538	0.143315		gamma-glutamyltyrosine	22.396	0.142981		glycerophosphorylcholine (GPC)	27.9749	0.132114
	3-hydroxyoctanoate	15.3062	0.0983166		N-palmitoyl-sphingosine (d18:1/16:0)	20.6506	0.135976		tyrosine	22.12	0.140372		pyroglutamine*	26.9662	0.136711
	1,2-dioleoyl-GPE (18:1/18:1)	15.0528	0.127151		1-(1-enyl-palmitoyl)-2-oleoyl-GPC (P-16:0/18:1)*	20.1958	0.146405		gamma-glutamylphenylalanine	21.967	0.179736		1-linoleoyl-GPC (18:2)	26.3191	0.167024
	butyrylcarnitine	14.6648	0.15646		catechol sulfate	20.1829	0.15128		alpha-ketoglutarate	21.3344	0.135128		alpha-ketoglutarate	26.0393	0.185591
	pro-hydroxy-pro	13.8471	0.0989303		1-palmitoyl-2-linoleoyl-GPE (16:0/18:2)	18.702	0.104725		1-palmitoyl-2-arachidonoyl-GPE (16:0/20:4)*	21.1089	0.118263		sphingomyelin (d18:2/16:0, d18:1/16:1)*	25.5194	0.138997
	xanthine	13.7834	0.129756		alanine	18.6031	0.136608		alanine	20.3189	0.135574		N-acetylcarnosine	25.0156	0.149515
	1-(1-enyl-palmitoyl)-2-oleoyl-GPC (P-16:0/18:1)*	13.4021	0.105886		N-acetylvaline	18.3996	0.154873		N-acetylvaline	20.3184	0.116879		4-cholesten-3-one	24.9873	0.1564
	6-hydroxyindole sulfate	12.9952	0.119063		cinnamoylglycine	17.708	0.133443		1-stearoyl-2-linoleoyl-GPE (18:0/18:2)*	20.2019	0.131546		phenylalanine	24.0024	0.142449
	succinate	12.75	0.0817754		quinolinate	17.654	0.114199		1-(1-enyl-palmitoyl)-GPC (P-16:0)*	19.0468	0.139524		propionylcarnitine	23.7669	0.104482
	myristoleate (14:1n5)	12.7371	0.0673679		1-myristoylglycerol (14:0)	17.4797	0.166499		guanidinoacetate	18.8867	0.130656		butyrylcarnitine	23.1652	0.106909
	1-stearoyl-2-linoleoyl-GPE (18:0/18:2)*	12.6566	0.113206		1-linolenoyl-GPC (18:3)*	16.9421	0.0740161		sphinganine	18.4647	0.137242		oxalate (ethanedioate)	22.9692	0.16347
	2-methylbutyrylcarnitine (C5)	12.6153	0.096609		N-acetylalanine	16.492	0.0953875		1-(1-enyl-palmitoyl)-2-oleoyl-GPC (P-16:0/18:1)*	18.1522	0.107453		N-delta-acetylornithine	21.6898	0.0822891
	phenylalanine	12.4676	0.12197		1-palmitoyl-2-oleoyl-GPC (16:0/18:1)	16.4331	0.104833		1-stearoyl-2-oleoyl-GPC (18:0/18:1)	17.7807	0.125716		N-acetylglycine	21.2471	0.0903943
	dopamine sulfate (2)	11.8693	0.0698267		isoleucine	15.5919	0.0923443		cinnamoylglycine	17.7377	0.103717		sphingomyelin (d18:1/20:0, d16:1/22:0)*	20.9505	0.100925
	dehydroisoandrosterone sulfate (DHEA-S)	11.7564	0.0579867		3-methylhistidine	15.2085	0.0907612		gamma-tocopherol/beta-tocopherol	17.3787	0.0752715		1-palmitoyl-2-arachidonoyl-GPE (16:0/20:4)*	20.2063	0.0919738
	myristate (14:0)	11.6134	0.0685939		N-acetyltyrosine	14.5157	0.128076		1-(1-enyl-palmitoyl)-2-arachidonoyl-GPE (P-16:0/20:4)*	16.9101	0.116875		pyruvate	20.1315	0.145555
	phenylacetylcarnitine	11.4454	0.122729		1-(1-enyl-palmitoyl)-2-linoleoyl-GPC (P-16:0/18:2)*	14.4882	0.0939893		fumarate	16.67	0.0855345		N-acetyltaurine	20.0611	0.0597408
	1-linoleoyl-2-arachidonoyl-GPC (18:2/20:4n6)*	11.0773	0.130473		glycerophosphorylcholine (GPC)	14.1172	0.102019		xanthine	16.307	0.104969		1-palmitoyl-2-linoleoyl-GPE (16:0/18:2)	19.6452	0.112022
	oxalate (ethanedioate)	10.5683	0.0787395		imidazole lactate	13.3061	0.0554504		oxalate (ethanedioate)	15.9515	0.111667		1-(1-enyl-palmitoyl)-2-oleoyl-GPC (P-16:0/18:1)*	18.474	0.0983624
	chenodeoxycholate	10.5296	0.101725		erucate (22:1n9)	13.1515	0.09857		lactate	15.836	0.1126		N-acetylvaline	18.3082	0.103988
	5alpha-androstan-3alpha,17beta-diol monosulfate (1)	10.4345	0.0484691		oleoylcholine	13.0817	0.0820793		sphingomyelin (d18:1/20:0, d16:1/22:0)*	15.7722	0.0658819		1-stearoyl-2-oleoyl-GPC (18:0/18:1)	18.3065	0.0687091
	1-linoleoyl-GPC (18:2)	10.174	0.103333		palmitoyl dihydrosphingomyelin (d18:0/16:0)*	13.0096	0.0586772		butyrylcarnitine	15.5637	0.100547		arachidate (20:0)	18.2501	0.0908695
	dihomo-linolenate (20:3n3 or n6)	10.078	0.0973527		1-stearoyl-2-oleoyl-GPC (18:0/18:1)	12.9805	0.102039		creatine	15.5125	0.0807924		stearoyl ethanolamide	18.1659	0.139163
	1-lignoceroyl-GPC (24:0)	9.9358	0.0642696		docosahexaenoylcholine	12.8201	0.103623		phenylalanine	15.3375	0.0659522		pregn steroid monosulfate*	17.248	0.109478
	glycocholenate sulfate*	9.86152	0.0707455		sphingomyelin (d18:2/14:0, d18:1/14:1)*	12.6869	0.125608		1-linolenoyl-GPC (18:3)*	15.1658	0.0830938		pregnenolone sulfate	17.1567	0.0794984
	sphingomyelin (d18:2/16:0, d18:1/16:1)*	9.85074	0.0946131		N-methylpipecolate	12.5905	0.0871953		2-methylbutyrylcarnitine (C5)	15.0805	0.102771		isovalerylcarnitine	17.0347	0.0970369
	1,2-dilinoleoyl-GPC (18:2/18:2)	9.50026	0.0380805		3-hydroxybutyrate (BHBA)	12.3485	0.0801132		1,2-dioleoyl-GPE (18:1/18:1)	14.9418	0.106881		1-oleoyl-2-linoleoyl-GPC (18:1/18:2)*	16.5141	0.111206
	2-hydroxystearate	9.49156	0.0562852		propionylcarnitine	12.1635	0.104765		docosahexaenoylcholine	14.8521	0.14372		erucate (22:1n9)	16.0973	0.0522816
	fumarate	9.31355	0.11187		10-undecenoate (11:1n1)	12.1193	0.0462699		pyruvate	14.797	0.108561		adenine	15.9086	0.0548695
	1-oleoyl-2-linoleoyl-GPC (18:1/18:2)*	8.81394	0.0674219		stearoyl sphingomyelin (d18:1/18:0)	11.8775	0.102448		carnitine	14.5254	0.0838536		propionylglycine	15.6567	0.0937746
	N-delta-acetylornithine	8.6201	0.0737143		gamma-glutamylglutamine	11.7549	0.0506875		1-linoleoyl-2-arachidonoyl-GPC (18:2/20:4n6)*	13.9553	0.0907876		4-androsten-3alpha,17alpha-diol monosulfate (2)	15.4549	0.0752816
	2,3-dihydroxyisovalerate	8.59535	0.109125		glycerol	11.3633	0.0495872		1-palmitoyl-2-palmitoleoyl-GPC (16:0/16:1)*	13.5756	0.0998906		lysine	15.3512	0.0502053
	palmitoyl ethanolamide	8.37773	0.0434658		phenylalanine	11.1908	0.0696403		4-cholesten-3-one	13.4665	0.0987916		glycerate	14.3457	0.0777824
	sphingomyelin (d18:1/14:0, d16:1/16:0)*	8.33545	0.0735861		1-palmitoyl-GPE (16:0)	11.1511	0.0594627		N-acetyltaurine	13.2868	0.036822		creatine	14.2136	0.100618
	hypotaurine	8.23319	0.10065		N1-methyladenosine	11.1252	0.0938093		pregnenolone sulfate	13.1208	0.121746		4-androsten-3beta,17beta-diol disulfate (1)	13.9752	0.0748381
	N-acetylphenylalanine	8.20151	0.0917475		leucine	10.9715	0.0833957		N-acetylglycine	12.7492	0.0683392		quinolinate	13.7619	0.0843433
	erucate (22:1n9)	8.07122	0.0710109		aspartate	10.9249	0.0618466		propionylcarnitine	12.6025	0.0981443		lactate	13.6882	0.0744822
	16-hydroxypalmitate	7.87888	0.0553133		tricosanoyl sphingomyelin (d18:1/23:0)*	10.654	0.0521862		N-acetylthreonine	12.3449	0.100058		3-hydroxybutyrylcarnitine (1)	13.6148	0.0581234
	1-palmitoyl-2-linoleoyl-GPE (16:0/18:2)	7.82356	0.0808875		valine	10.2985	0.0912192		indolepropionate	12.3267	0.0544771		glycerol	13.6024	0.0523617
	trans-urocanate	7.71578	0.0656319		1,2-dioleoyl-GPE (18:1/18:1)	10.209	0.105708		tartronate (hydroxymalonate)	12.1736	0.0878927		isoleucine	13.4206	0.0783943
	ergothioneine	7.59312	0.0727835		isobutyrylcarnitine	10.19	0.0648477		glycerate	12.1237	0.0896741		N-acetylglutamate	13.3059	0.0589301
	palmitate (16:0)	7.46491	0.0618883		mannose	10.054	0.0818731		sphingomyelin (d18:1/20:1, d18:2/20:0)*	12.0852	0.0447251		1-(1-enyl-palmitoyl)-GPC (P-16:0)*	13.2113	0.0793755
	phenol sulfate	7.41213	0.0552054		pregn steroid monosulfate*	10.0162	0.10876		propionylglycine	12.0469	0.067073		behenoyl sphingomyelin (d18:1/22:0)*	12.9761	0.054252
	laurylcarnitine	7.36496	0.0580477		3-methyl-2-oxovalerate	9.84675	0.0804431		palmitate (16:0)	11.724	0.0773005		N-acetylalanine	12.8568	0.0756119
	linolenate [alpha or gamma; (18:3n3 or 6)]	7.25866	0.0984149		13-HODE + 9-HODE	9.6213	0.0513122		glycerol	11.6764	0.0453868		1-(1-enyl-palmitoyl)-2-linoleoyl-GPC (P-16:0/18:2)*	12.8191	0.0485499
	1-(1-enyl-stearoyl)-2-arachidonoyl-GPE (P-18:0/20:4)*	7.04591	0.0578512		gamma-glutamylthreonine*	9.52943	0.0425789		glycocholenate sulfate*	11.3157	0.0407671		1-oleoyl-GPC (18:1)	12.548	0.0814363
	4-hydroxyphenylpyruvate	7.02537	0.107058		guanidinoacetate	9.44816	0.0565699		sphingosine	11.21	0.0913798		gamma-glutamylvaline	12.5396	0.067627
	hypoxanthine	6.94421	0.0537254		sphingomyelin (d18:1/14:0, d16:1/16:0)*	9.44686	0.09196		4-androsten-3beta,17beta-diol disulfate (1)	11.1707	0.0648237		1-(1-enyl-palmitoyl)-2-arachidonoyl-GPE (P-16:0/20:4)*	12.3229	0.0414037
	glycerophosphorylcholine (GPC)	6.89236	0.100076		isovalerylcarnitine	9.07544	0.0738026		arachidate (20:0)	11.0408	0.0570576		palmitate (16:0)	12.1572	0.0634428
	1-myristoylglycerol (14:0)	6.8803	0.0665147		glycoursodeoxycholate	8.82855	0.0552167		4-methyl-2-oxopentanoate	10.9931	0.0422722		homoarginine	12.1195	0.0630342
	carnitine	6.74892	0.112904		1-(1-enyl-oleoyl)-GPE (P-18:1)*	8.74935	0.0418942		hypotaurine	10.8843	0.0336667		sulfate*	12.0772	0.0741204
	5-dodecenoate (12:1n7)	6.67159	0.0341603		1-palmitoleoyl-GPC (16:1)*	8.6399	0.0617006		arginine	10.7287	0.0623057		2,3-dihydroxyisovalerate	11.9776	0.0701189
	indolepropionate	6.58382	0.0771548		glycodeoxycholate	8.43189	0.0702817		theophylline	10.6318	0.0437034		aconitate [cis or trans]	11.3975	0.0829416
	4-androsten-3beta,17beta-diol monosulfate (1)	6.38153	0.0571739		2,3-dihydroxyisovalerate	8.27353	0.0627865		imidazole lactate	10.4711	0.0839411		1,2-dioleoyl-GPE (18:1/18:1)	11.3707	0.0802423
	androsterone sulfate	6.37943	0.0507307		propionylglycine	8.20843	0.0703281		valine	10.3275	0.0838318		tryptophan betaine	11.3483	0.0686927
	glycine	5.9989	0.0702837		1-oleoyl-2-linoleoyl-GPC (18:1/18:2)*	7.93222	0.0855517		succinate	10.1496	0.0403193		1-(1-enyl-oleoyl)-GPE (P-18:1)*	11.3035	0.060863
	ribitol	5.91482	0.0595381		epiandrosterone sulfate	7.88873	0.0660379		tryptophan betaine	10.0783	0.0723066		catechol sulfate	11.2676	0.0653088
	gamma-glutamylisoleucine*	5.82213	0.0966005		7-alpha-hydroxy-3-oxo-4-cholestenoate (7-Hoca)	7.82024	0.0780331		N-acetylalanine	9.95221	0.0689953		N-acetylphenylalanine	11.0375	0.0896504
	citrate	5.43601	0.0571078		N6-carbamoylthreonyladenosine	7.81083	0.0247481		retinal	9.57975	0.0630467		epiandrosterone sulfate	10.9044	0.0608499
	arabonate/xylonate	5.39778	0.0343596		1-arachidonoyl-GPE (20:4n6)*	7.65836	0.0622132		quinolinate	9.47034	0.0572578		cholesterol	10.903	0.0711047
	fructose	5.33931	0.0961126		adenine	7.64317	0.043617		1-oleoyl-2-linoleoyl-GPC (18:1/18:2)*	9.46272	0.0652574		pseudouridine	10.8075	0.0512918
	stearoyl ethanolamide	5.1479	0.0602032		glycocholenate sulfate*	7.58766	0.0600135		glycerol 3-phosphate	9.43185	0.049932		3-carboxy-4-methyl-5-propyl-2-furanpropanoate (CMPF)	10.573	0.060056
	alanine	5.08511	0.0535197		arabonate/xylonate	7.51232	0.0405224		aspartate	9.17249	0.0285058		eicosanodioate	10.4783	0.0515666
	3-hydroxyhexanoate	5.02492	0.0546826		lactate	7.46766	0.0481993		3-methylglutarylcarnitine (2)	8.99927	0.0349453		3-indoxyl sulfate	10.439	0.059815
	octanoylcarnitine	4.93384	0.0308275		4-methyl-2-oxopentanoate	7.31494	0.0635285		N-methylpipecolate	8.81759	0.0352099		4-hydroxyphenylpyruvate	10.3552	0.0640038
	3-aminoisobutyrate	4.67003	0.0594819		1-oleoyl-GPE (18:1)	7.07034	0.0434872		phenylacetylcarnitine	8.57527	0.0213024		proline	10.2991	0.0587422
	malate	4.59707	0.0614087		5-dodecenoate (12:1n7)	7.04122	0.0467938		paraxanthine	8.45239	0.0381321		palmitoyl ethanolamide	10.2896	0.0680353
	N-acetyl-beta-alanine	4.52941	0.043707		glycerophosphoethanolamine	6.72841	0.0470473		glycerophosphoethanolamine	8.35772	0.0293761		myristoylcarnitine	9.94345	0.0568478
	4-androsten-3beta,17beta-diol disulfate (1)	4.46751	0.0799457		2-hydroxyglutarate	6.68442	0.0493744		caffeine	8.12768	0.0436046		6-oxopiperidine-2-carboxylic acid	9.67442	0.0402946
	1-stearoyl-2-oleoyl-GPC (18:0/18:1)	4.37389	0.0719933		cortisol	6.67832	0.0498308		mead acid (20:3n9)	7.81364	0.0744941		1-arachidonoyl-GPI (20:4)*	9.65177	0.0575807
	sphingomyelin (d18:1/15:0, d16:1/17:0)*	4.34711	0.0481731		eicosapentaenoate (EPA; 20:5n3)	6.61414	0.0635069		stearoyl ethanolamide	7.73537	0.0490544		threonate	9.50084	0.0528518
	catechol sulfate	4.26112	0.08425		1-arachidonoyl-GPI (20:4)*	6.58386	0.0510431		3-methyl-2-oxobutyrate	7.61627	0.0308253		tricosanoyl sphingomyelin (d18:1/23:0)*	9.45382	0.0361357
	arachidonate (20:4n6)	4.24269	0.0572292		N-acetylneuraminate	6.53439	0.0538358		catechol sulfate	7.47911	0.0557376		glycerol 3-phosphate	9.32675	0.0279198
	1-(1-enyl-palmitoyl)-2-arachidonoyl-GPE (P-16:0/20:4)*	4.00666	0.0559556		cholesterol	6.48625	0.036724		glycoursodeoxycholate	7.34655	0.0494884		indolepropionate	9.27817	0.0469956
	sphinganine	3.98101	0.085096		retinal	6.43999	0.065757		1-(1-enyl-stearoyl)-2-arachidonoyl-GPE (P-18:0/20:4)*	7.31611	0.0453216		1,2-dilinoleoyl-GPC (18:2/18:2)	9.2505	0.0257031
	ethylmalonate	3.9606	0.0490983		N-acetyl-beta-alanine	6.38629	0.0566335		4-androsten-3beta,17beta-diol monosulfate (2)	7.1536	0.0196694		4-methyl-2-oxopentanoate	9.21538	0.0263705
	lactosyl-N-palmitoyl-sphingosine	3.95491	0.0783413		3-hydroxydecanoate	6.38075	0.0609559		gamma-glutamylglutamate	7.15344	0.0251683		4-acetamidobutanoate	9.13599	0.0470633
	phytanate	3.90432	0.0425614		3-methyl-2-oxobutyrate	6.3392	0.0488276		pipecolate	7.08195	0.043194		3-methyl-2-oxovalerate	9.06467	0.0365043
	alpha-hydroxyisovalerate	3.88066	0.0860825		EDTA	6.30425	0.0305719		citrate	6.84667	0.0453734		sphingomyelin (d18:1/20:1, d18:2/20:0)*	9.05435	0.0348461
	1-palmitoyl-2-linoleoyl-GPC (16:0/18:2)	3.62615	0.079181		3-hydroxyoctanoate	6.28784	0.0419176		N-acetylphenylalanine	6.83236	0.071258		N1-Methyl-2-pyridone-5-carboxamide	8.90214	0.0216869
	1,5-anhydroglucitol (1,5-AG)	3.60156	0.0539749		pyroglutamine*	6.24153	0.0446832		palmitoleate (16:1n7)	6.82633	0.0727805		gamma-glutamylglutamate	8.873	0.0396169
	trans-4-hydroxyproline	3.33804	0.04459		4-cholesten-3-one	6.01481	0.0470064		3-carboxy-4-methyl-5-propyl-2-furanpropanoate (CMPF)	6.78492	0.0575146		1-(1-enyl-stearoyl)-2-arachidonoyl-GPE (P-18:0/20:4)*	8.85181	0.0230198
	3-carboxy-4-methyl-5-propyl-2-furanpropanoate (CMPF)	3.32441	0.0553515		pregnenolone sulfate	6.00681	0.0816352		1-(1-enyl-palmitoyl)-2-arachidonoyl-GPC (P-16:0/20:4)*	6.64151	0.0283398		etiocholanolone glucuronide	8.58589	0.0501421
	7-alpha-hydroxy-3-oxo-4-cholestenoate (7-Hoca)	3.27113	0.0442242		3-indoxyl sulfate	5.96501	0.0650674		phenylpyruvate	6.51521	0.0447074		glutamine	8.38671	0.0282058
	glycerate	3.05475	0.0277778		1-(1-enyl-stearoyl)-GPE (P-18:0)*	5.77731	0.0426233		gamma-glutamylglutamine	6.46399	0.0440756		gamma-tocopherol/beta-tocopherol	8.331	0.0386127
	homocitrulline	2.88808	0.0639016		homoarginine	5.48355	0.0362859		N-acetylcarnosine	6.34853	0.0757659		dehydroisoandrosterone sulfate (DHEA-S)	8.20041	0.0386825
	decanoylcarnitine	2.84636	0.0357474		maleate	5.41401	0.0534496		histidine	6.34487	0.0253106		1-(1-enyl-stearoyl)-GPE (P-18:0)*	8.17257	0.0372698
	trimethylamine N-oxide	2.78069	0.029295		1-(1-enyl-palmitoyl)-2-palmitoleoyl-GPC (P-16:0/16:1)*	5.21428	0.034913		cystine	6.31056	0.0663994		N6-carbamoylthreonyladenosine	8.01837	0.0223961
	gamma-tocopherol/beta-tocopherol	2.64466	0.0381701		xanthurenate	5.21275	0.0317768		3-methyl-2-oxovalerate	6.18792	0.0406013		N-methylpipecolate	7.97773	0.0247251
	cystine	2.53715	0.0730237		1,2-distearoyl-GPC (18:0/18:0)	5.20914	0.020473		gamma-glutamylthreonine*	6.13679	0.0413084		1-palmitoleoyl-GPC (16:1)*	7.91235	0.0356857
	iminodiacetate (IDA)	2.53231	0.0510268		deoxycarnitine	5.18285	0.0283574		bilirubin (E,E)*	5.96647	0.0277557		N1-methyladenosine	7.89732	0.0359272
	creatine	2.47748	0.0581307		sphingomyelin (d18:1/20:0, d16:1/22:0)*	5.18075	0.0221397		N1-methyladenosine	5.79763	0.0280337		stachydrine	7.79973	0.0381936
	sphingomyelin (d18:1/18:1, d18:2/18:0)	2.4668	0.0647267		citrate	5.02179	0.05197		1-palmitoyl-2-linoleoyl-GPE (16:0/18:2)	5.72597	0.0447633		3-methyl-2-oxobutyrate	7.76338	0.0476469
	urate	2.46502	0.0481029		sarcosine (N-Methylglycine)	4.92344	0.035708		pyridoxate	5.65611	0.0313681		guanidinoacetate	7.61098	0.0423559
	tricosanoyl sphingomyelin (d18:1/23:0)*	2.4108	0.0555086		behenoyl sphingomyelin (d18:1/22:0)*	4.91409	0.0379685		N-acetyltyrosine	5.51363	0.0542205		3-(4-hydroxyphenyl)lactate	7.57499	0.0293363
	adipoylcarnitine	2.40276	0.0271717		gamma-tocopherol/beta-tocopherol	4.91254	0.0711175		bilirubin (E,Z or Z,E)*	5.49639	0.0334714		mead acid (20:3n9)	7.53691	0.0466944
	indolelactate	2.39501	0.072011		creatine	4.88079	0.0303058		glycocholate	5.4476	0.0225137		cinnamoylglycine	7.42385	0.043659
	4-acetamidobutanoate	2.38453	0.0462331		C-glycosyltryptophan	4.7811	0.0391093		glycine	5.42609	0.0307699		methyl glucopyranoside (alpha + beta)	7.37155	0.042791
	lactate	2.36445	0.039462		16-hydroxypalmitate	4.78036	0.0543326		behenoyl sphingomyelin (d18:1/22:0)*	5.39802	0.0399222		1-(1-enyl-palmitoyl)-2-arachidonoyl-GPC (P-16:0/20:4)*	7.36299	0.0218504
	lysine	2.25708	0.0333084		gamma-glutamylglutamate	4.65924	0.046532		eicosanodioate	5.32209	0.0369978		tartronate (hydroxymalonate)	7.26703	0.0435945
	behenoyl sphingomyelin (d18:1/22:0)*	2.21915	0.0228537		gamma-glutamylvaline	4.65807	0.0453716		palmitoylcholine	5.2848	0.0585571		1,7-dimethylurate	7.19267	0.0357777
	margarate (17:0)	2.1877	0.0258968		1-stearoyl-2-linoleoyl-GPC (18:0/18:2)*	4.61941	0.0260651		N6-carbamoylthreonyladenosine	5.13214	0.0183495		1,2-dioleoyl-GPC (18:1/18:1)*	7.13762	0.0309434
	glycerol 3-phosphate	2.16866	0.0617414		gamma-CEHC	4.5903	0.0527928		citrulline	5.05519	0.0197008		N-acetylleucine	6.87817	0.0316807
	sphingomyelin (d18:1/20:0, d16:1/22:0)*	2.12493	0.0292808		myo-inositol	4.56339	0.0512895		sphingomyelin (d18:1/24:1, d18:2/24:0)*	4.99719	0.064352		1-linolenoyl-GPC (18:3)*	6.63521	0.0311793
	4-ethylphenylsulfate	2.09892	0.060876		myristoleate (14:1n5)	4.46595	0.0270392		homocitrulline	4.93736	0.0337076		10-undecenoate (11:1n1)	6.61512	0.0243852
	1-(1-enyl-stearoyl)-2-linoleoyl-GPE (P-18:0/18:2)*	2.08109	0.0303393		tryptophan betaine	4.34654	0.0272215		homoarginine	4.86746	0.0369319		sphingomyelin (d18:2/14:0, d18:1/14:1)*	6.49111	0.0342895
	methyl glucopyranoside (alpha + beta)	2.0082	0.0275314		1-palmitoyl-GPI (16:0)*	4.33647	0.0426991		asparagine	4.85539	0.0459384		cysteinylglycine	6.47564	0.0218944
	piperine	1.95681	0.0310713		hypoxanthine	4.23542	0.0332377		deoxycarnitine	4.78726	0.0258282		theophylline	6.35949	0.0347339
	ribonate	1.93776	0.0564804		proline	4.1741	0.0581118		4-hydroxyphenylpyruvate	4.77619	0.0236978		phenylacetylcarnitine	6.33472	0.0241748
	N-acetyltaurine	1.92643	0.035062		3-carboxy-4-methyl-5-propyl-2-furanpropanoate (CMPF)	4.1392	0.0512509		1-(1-enyl-palmitoyl)-2-linoleoyl-GPC (P-16:0/18:2)*	4.6959	0.0307732		caffeine	6.24847	0.0418713
	1-linolenoyl-GPC (18:3)*	1.90052	0.0433178		ergothioneine	4.13732	0.0557879		nicotinamide	4.66711	0.0320596		2-hydroxybutyrate/2-hydroxyisobutyrate	6.22042	0.0597703
	sphingomyelin (d18:1/24:1, d18:2/24:0)*	1.82226	0.0471037		1-linoleoyl-GPE (18:2)*	4.03846	0.0366009		methionine sulfoxide	4.66083	0.0607191		7-alpha-hydroxy-3-oxo-4-cholestenoate (7-Hoca)	6.06381	0.0385282
	1-(1-enyl-palmitoyl)-2-linoleoyl-GPC (P-16:0/18:2)*	1.77151	0.042591		N-delta-acetylornithine	4.03562	0.0251425		aconitate [cis or trans]	4.60561	0.0414948		malonate	5.89255	0.049146
	theophylline	1.74708	0.0442166		laurate (12:0)	4.01381	0.0283349		5alpha-androstan-3alpha,17beta-diol monosulfate (1)	4.53971	0.0217753		carnitine	5.88477	0.0360168
	alpha-ketobutyrate	1.74643	0.0216987		pipecolate	4.01339	0.0613298		1-oleoylglycerol (18:1)	4.50431	0.0564091		1-(1-enyl-stearoyl)-2-oleoyl-GPE (P-18:0/18:1)	5.84306	0.0201213
	asparagine	1.69981	0.0397271		indolepropionate	3.94586	0.0472545		choline	4.47371	0.0293765		androsterone sulfate	5.82238	0.0371209
	caffeine	1.6311	0.0357666		glycochenodeoxycholate glucuronide (1)	3.94422	0.0534379		isoleucine	4.44143	0.0417625		adipoylcarnitine	5.80907	0.0180975
	sphingomyelin (d18:2/14:0, d18:1/14:1)*	1.61097	0.0508119		4-hydroxyphenylpyruvate	3.90575	0.0284126		trimethylamine N-oxide	4.31282	0.0190457		pro-hydroxy-pro	5.79367	0.0482487
	O-sulfo-L-tyrosine	1.4837	0.0280484		oxalate (ethanedioate)	3.88283	0.035768		N-acetyl-beta-alanine	4.29784	0.0318912		N-methylproline	5.72548	0.0287031
	aspartate	1.47071	0.0285163		linoleoylcarnitine*	3.83381	0.0808419		sphinganine-1-phosphate	4.28828	0.0267112		malate	5.32287	0.0302543
	maleate	1.39382	0.0490097		pro-hydroxy-pro	3.76686	0.0369009		3-hydroxyhippurate	4.2395	0.0182734		phenol sulfate	5.3067	0.0256069
	isobutyrylcarnitine	1.3883	0.0490705		butyrylcarnitine	3.67713	0.0466107		3-indoxyl sulfate	4.13436	0.0419003		glycine	5.2302	0.0213213
	palmitoleate (16:1n7)	1.21771	0.0476711		2-stearoyl-GPE (18:0)*	3.5969	0.0419999		N-acetylglutamate	4.05364	0.0334645		bilirubin (E,E)*	5.22196	0.0233052
	3-hydroxydecanoate	1.16247	0.0372414		hypotaurine	3.54419	0.0447394		N-acetyltryptophan	3.57296	0.018615		isobutyrylcarnitine	5.20186	0.0245828
	1-(1-enyl-palmitoyl)-GPC (P-16:0)*	1.14923	0.0424755		1-linoleoyl-2-arachidonoyl-GPC (18:2/20:4n6)*	3.43647	0.0491244		etiocholanolone glucuronide	3.56837	0.0366632		taurine	5.19413	0.0177569
	dimethylarginine (SDMA + ADMA)	1.09685	0.0369676		gamma-carboxyglutamate	3.27892	0.0436668		taurocholenate sulfate	3.38078	0.0216518		1-(1-enyl-palmitoyl)-2-palmitoleoyl-GPC (P-16:0/16:1)*	5.02724	0.0225693
	1-(1-enyl-stearoyl)-2-oleoyl-GPE (P-18:0/18:1)	1.0883	0.0225109		sphingomyelin (d18:1/20:1, d18:2/20:0)*	3.25664	0.0430997		1-(1-enyl-palmitoyl)-2-palmitoleoyl-GPC (P-16:0/16:1)*	3.31423	0.0266683		alpha-ketobutyrate	4.93808	0.0373946
	homostachydrine*	1.04852	0.0251348		N-acetylaspartate (NAA)	3.2121	0.0396658		myristoylcarnitine	3.25557	0.0147056		xanthurenate	4.93122	0.0193961
	phosphoethanolamine	0.951402	0.0401043		1-methylimidazoleacetate	3.19699	0.0614439		palmitoyl ethanolamide	3.21525	0.0286		gamma-glutamylglutamine	4.87918	0.020241
	1-(1-enyl-palmitoyl)-2-arachidonoyl-GPC (P-16:0/20:4)*	0.942579	0.032926		sphingosine	3.15079	0.0246965		3-hydroxybutyrylcarnitine (2)	3.21162	0.0358552		docosahexaenoylcholine	4.84108	0.0287532
	N-acetylputrescine	0.91503	0.0336888		2-methylbutyrylcarnitine (C5)	3.14509	0.0496982		oleoylcholine	3.20799	0.0510029		1-arachidonoyl-GPE (20:4n6)*	4.8358	0.0196561
	N-methylproline	0.898718	0.0617184		deoxycholate	3.11661	0.0665926		1-palmitoleoyl-GPC (16:1)*	3.18558	0.0288329		docosapentaenoate (n6 DPA; 22:5n6)	4.80814	0.0229395
	cytidine	0.866238	0.0219051		sphingomyelin (d18:1/15:0, d16:1/17:0)*	3.06879	0.0433718		pregn steroid monosulfate*	3.17041	0.0474958		aspartate	4.77765	0.0208998
	N-formylmethionine	0.814674	0.02301		beta-hydroxyisovalerate	3.03311	0.0363149		palmitoyl dihydrosphingomyelin (d18:0/16:0)*	3.12529	0.0194037		citrate	4.77003	0.0211037
	urea	0.792292	0.0320902		succinylcarnitine	2.93964	0.0449667		1-(1-enyl-palmitoyl)-2-oleoyl-GPE (P-16:0/18:1)*	3.05639	0.0243917		sphinganine-1-phosphate	4.74471	0.0246005
	palmitoleoylcarnitine*	0.786309	0.0284443		1-(1-enyl-palmitoyl)-2-arachidonoyl-GPE (P-16:0/20:4)*	2.8606	0.0405481		xanthurenate	2.99337	0.014921		choline	4.64098	0.0275212
	threonate	0.75015	0.0691894		N-acetylphenylalanine	2.84978	0.0511915		C-glycosyltryptophan	2.94959	0.0216225		hypotaurine	4.61213	0.0425213
	gamma-glutamylphenylalanine	0.748863	0.0480017		glycochenodeoxycholate	2.62444	0.0320092		sphingomyelin (d18:1/22:1, d18:2/22:0, d16:1/24:1)*	2.93513	0.0332658		trans-urocanate	4.47854	0.0177741
	S-methylcysteine	0.744021	0.0333562		eicosanodioate	2.55237	0.0558675		1-arachidonoyl-GPE (20:4n6)*	2.8472	0.0245062		myristoleate (14:1n5)	4.46486	0.0177709
	4-androsten-3beta,17beta-diol monosulfate (2)	0.74346	0.0236949		hippurate	2.35004	0.0380408		pyroglutamine*	2.81974	0.0289716		stearate (18:0)	4.45293	0.0295104
	quinolinate	0.735835	0.0326526		fumarate	2.29687	0.0425103		tricosanoyl sphingomyelin (d18:1/23:0)*	2.81482	0.0432608		imidazole lactate	4.30286	0.024198
	orotate	0.726199	0.036209		methyl glucopyranoside (alpha + beta)	2.21853	0.0297527		oleate/vaccenate (18:1)	2.71413	0.0305041		5-acetylamino-6-amino-3-methyluracil	4.24793	0.0237564
	succinylcarnitine	0.70358	0.0481027		cystine	2.20451	0.0683524		stearate (18:0)	2.70785	0.0460912		1-methylnicotinamide	4.21584	0.0278861
	4-allylphenol sulfate	0.654397	0.0385834		glycine	2.10762	0.0349202		1-methylurate	2.70697	0.0239337		glycoursodeoxycholate	4.20428	0.0225205
	2-aminoheptanoate	0.646399	0.053116		cytidine	2.07048	0.0258838		1-stearoyl-2-linoleoyl-GPC (18:0/18:2)*	2.6553	0.0256087		alpha-hydroxyisocaproate	4.19794	0.0169777
	pseudouridine	0.581438	0.0255106		1-palmitoyl-GPC (16:0)	2.05069	0.0302349		trans-urocanate	2.63182	0.0238032		glycocholenate sulfate*	4.07623	0.0182529
	stearate (18:0)	0.579402	0.0351625		myristoylcarnitine	2.02259	0.0193618		arachidonate (20:4n6)	2.6212	0.0243683		hippurate	4.05999	0.010854
	sphingosine 1-phosphate	0.552589	0.0225591		4-acetamidobutanoate	1.94981	0.0323781		N-acetylneuraminate	2.60096	0.024569		sphingomyelin (d18:1/17:0, d17:1/18:0, d19:1/16:0)	3.97835	0.027523
	glutarate (pentanedioate)	0.551034	0.0237657		glutarylcarnitine (C5)	1.92391	0.0289479		2-aminophenol sulfate	2.53689	0.0311408		1-oleoylglycerol (18:1)	3.7997	0.0346884
	N-methylpipecolate	0.512521	0.0508791		2-palmitoyl-GPC (16:0)*	1.87781	0.046074		linoleoylcarnitine*	2.49679	0.0347622		heme	3.7639	0.0188957
	arabitol/xylitol	0.475267	0.029323		docosahexaenoate (DHA; 22:6n3)	1.75189	0.0425829		O-sulfo-L-tyrosine	2.47612	0.0263388		homocitrulline	3.7546	0.0210895
	gamma-glutamylalanine	0.265831	0.0428129		1-(1-enyl-palmitoyl)-2-palmitoyl-GPC (P-16:0/16:0)*	1.68957	0.0171136		1,2-distearoyl-GPC (18:0/18:0)	2.43571	0.0331531		urea	3.5045	0.0212631
	10-nonadecenoate (19:1n9)	0.205846	0.0302407		choline phosphate	1.62882	0.0295886		isobutyrylcarnitine	2.35613	0.0240898		oleoylcholine	3.45395	0.0327334
	3-methyl-2-oxovalerate	0.201723	0.0319006		1-(1-enyl-stearoyl)-2-arachidonoyl-GPE (P-18:0/20:4)*	1.60987	0.0240707		glycochenodeoxycholate	2.34838	0.0188147		sphingomyelin (d18:1/14:0, d16:1/16:0)*	3.40026	0.0320876
	palmitoylcarnitine	0.165811	0.0264917		7-methylguanine	1.57496	0.0305476		2,3-dihydroxyisovalerate	2.28418	0.0525674		cortisol	3.39337	0.0285655
	4-androsten-3alpha,17alpha-diol monosulfate (3)	0.100062	0.0293647		methionine	1.56353	0.0474943		glutarate (pentanedioate)	2.19552	0.0275243		fumarate	3.32765	0.0359889
	1-stearoyl-2-linoleoyl-GPC (18:0/18:2)*	0.00458277	0.0223833		phenylacetylcarnitine	1.49303	0.051465		N6-acetyllysine	2.18978	0.027488		1-stearoyl-2-linoleoyl-GPC (18:0/18:2)*	3.30776	0.0142691
	pyruvate	-0.00816643	0.0357804		4-androsten-3beta,17beta-diol disulfate (1)	1.38526	0.0429905		gamma-glutamylvaline	2.10308	0.0271753		2-aminobutyrate	3.24375	0.0375585
	3-methylxanthine	-0.0493468	0.0444237		docosapentaenoate (n6 DPA; 22:5n6)	1.37703	0.0174271		1-linoleoyl-2-linolenoyl-GPC (18:2/18:3)*	2.06097	0.0289727		1-palmitoyl-2-linolenoyl-GPC (16:0/18:3)*	3.19466	0.0207526
	phenyllactate (PLA)	-0.0990182	0.0441687		methylsuccinate	1.29826	0.0358348		proline	2.05511	0.0233198		deoxycarnitine	3.18485	0.0139657
	glycosyl-N-palmitoyl-sphingosine	-0.120149	0.030402		palmitoyl ethanolamide	1.25195	0.0159323		epiandrosterone sulfate	1.991	0.0346697		palmitoylcarnitine	3.18122	0.0215801
	glycerophosphoethanolamine	-0.130367	0.0233293		glycerol 3-phosphate	1.22438	0.0248813		10-nonadecenoate (19:1n9)	1.98698	0.0298416		5-dodecenoate (12:1n7)	3.15613	0.0158431
	4-androsten-3alpha,17alpha-diol monosulfate (2)	-0.173166	0.0330744		indolelactate	1.15166	0.0304287		methyl glucopyranoside (alpha + beta)	1.97651	0.0248665		retinal	3.12251	0.0263901
	1-oleoyl-GPC (18:1)	-0.235406	0.0422705		tartronate (hydroxymalonate)	1.10379	0.037456		glycodeoxycholate	1.92498	0.031901		1-linoleoyl-2-arachidonoyl-GPC (18:2/20:4n6)*	3.06046	0.0208505
	glycodeoxycholate	-0.247227	0.0375113		3-aminoisobutyrate	1.09646	0.0240151		pseudouridine	1.88953	0.0337386		sphingomyelin (d18:1/21:0, d17:1/22:0, d16:1/23:0)*	2.99791	0.0265766
	sphingomyelin (d18:2/24:1, d18:1/24:2)*	-0.255547	0.0273372		phenylacetylglutamine	1.04173	0.0220363		dihomo-linoleate (20:2n6)	1.84074	0.0306906		2-aminooctanoate	2.94921	0.0155269
	N-acetylthreonine	-0.278017	0.0233585		N-acetyltaurine	0.990453	0.0302058		lysine	1.77725	0.0222109		myristoleoylcarnitine*	2.92167	0.0174466
	3-hydroxybutyrylcarnitine (1)	-0.303891	0.0200883		O-methylcatechol sulfate	0.961562	0.0199915		adipoylcarnitine	1.74556	0.0176776		nicotinamide	2.90505	0.0135761
	cholate	-0.32161	0.0290262		nicotinamide	0.881004	0.0216279		5,6-dihydrothymine	1.6471	0.0209539		1-(1-enyl-palmitoyl)-2-palmitoyl-GPC (P-16:0/16:0)*	2.85351	0.0123707
	malonate	-0.33113	0.0610133		glutamine	0.856835	0.0475195		1-palmitoyl-2-linoleoyl-GPC (16:0/18:2)	1.63958	0.0301392		palmitoyl sphingomyelin (d18:1/16:0)	2.82	0.0175986
	mannitol/sorbitol	-0.358257	0.0402949		phenyllactate (PLA)	0.484551	0.0266746		phytanate	1.63487	0.0231907		C-glycosyltryptophan	2.80582	0.0189729
	N-acetylaspartate (NAA)	-0.385477	0.0380312		1-(1-enyl-palmitoyl)-GPE (P-16:0)*	0.339843	0.0246416		4-acetamidobutanoate	1.60778	0.0260637		1-palmitoyl-2-linoleoyl-GPC (16:0/18:2)	2.79087	0.024463
	pyroglutamine*	-0.408641	0.0348599		aconitate [cis or trans]	0.312038	0.0211283		bilirubin (Z,Z)	1.58068	0.0181602		1-(1-enyl-stearoyl)-2-linoleoyl-GPE (P-18:0/18:2)*	2.74628	0.018667
	myristoylcarnitine	-0.425021	0.024894		N6-acetyllysine	0.292734	0.0391739		10-undecenoate (11:1n1)	1.56289	0.0274577		6-hydroxyindole sulfate	2.49628	0.028334
	indoleacetate	-0.475291	0.0771799		1-stearoyl-GPI (18:0)	0.290916	0.0391412		hexanoylcarnitine	1.55067	0.0218347		10-nonadecenoate (19:1n9)	2.46926	0.0246857
	paraxanthine	-0.506617	0.0241041		1,2-dilinoleoyl-GPC (18:2/18:2)	0.271938	0.0305058		N-delta-acetylornithine	1.50964	0.0223746		gamma-glutamylthreonine*	2.43354	0.0164092
	3-hydroxyisobutyrate	-0.589891	0.0297351		6-oxopiperidine-2-carboxylic acid	0.156522	0.0496759		adenosine 5'-monophosphate (AMP)	1.38542	0.0141432		sphingosine 1-phosphate	2.42271	0.0176526
	imidazole lactate	-0.624535	0.0435619		gamma-glutamylalanine	0.149392	0.0262269		cortisone	1.37198	0.0224132		21-hydroxypregnenolone disulfate	2.41842	0.0225796
	N-acetylalanine	-0.633935	0.0207672		N-acetylleucine	0.14453	0.0305365		hypoxanthine	1.36126	0.0180155		tryptophan	2.41611	0.0154295
	1-stearoyl-GPE (18:0)	-0.649438	0.0257249		3-hydroxybutyrylcarnitine (1)	0.117373	0.0154784		beta-hydroxyisovalerate	1.32025	0.021934		hexanoylcarnitine	2.40388	0.0166977
	myristoleoylcarnitine*	-0.659387	0.0342145		3-(4-hydroxyphenyl)lactate	0.0952521	0.0180658		N-acetylleucine	1.24299	0.0299859		S-methylcysteine	2.4015	0.0206168
	glycosyl-N-stearoyl-sphingosine	-0.660727	0.0305234		cys-gly, oxidized	0.0949223	0.0437861		1-(1-enyl-stearoyl)-GPE (P-18:0)*	1.21689	0.0137878		1-stearoyl-2-linoleoyl-GPI (18:0/18:2)	2.28109	0.0154519
	1-(1-enyl-palmitoyl)-2-palmitoleoyl-GPC (P-16:0/16:1)*	-0.688539	0.0342905		2-aminooctanoate	0.0422276	0.0209958		eicosapentaenoate (EPA; 20:5n3)	1.12967	0.0224489		ribitol	2.21148	0.0235897
	sphingomyelin (d18:1/21:0, d17:1/22:0, d16:1/23:0)*	-0.707848	0.0428034		laurylcarnitine	0.0159109	0.0220618		pantothenate	1.10617	0.026814		adenosine 5'-monophosphate (AMP)	2.20209	0.0172126
	3-hydroxypyridine sulfate	-0.70987	0.0414392		alpha-ketoglutarate	-0.00354494	0.0256078		pro-hydroxy-pro	1.08014	0.0293635		cortisone	2.16109	0.0103595
	palmitoyl dihydrosphingomyelin (d18:0/16:0)*	-0.725734	0.0299814		sphinganine	-0.0247091	0.0419733		3-hydroxypyridine sulfate	1.06066	0.0156869		4-androsten-3beta,17beta-diol monosulfate (2)	2.13718	0.0124498
	1-stearoyl-GPI (18:0)	-0.85339	0.0648158		taurolithocholate 3-sulfate	-0.182151	0.0503825		1,7-dimethylurate	1.018	0.0227825		glycosyl-N-stearoyl-sphingosine	2.11356	0.0167023
	andro steroid monosulfate (1)*	-0.858037	0.0298216		sphingomyelin (d18:1/22:1, d18:2/22:0, d16:1/24:1)*	-0.192179	0.0257768		1-(1-enyl-palmitoyl)-2-palmitoyl-GPC (P-16:0/16:0)*	1.01593	0.0152575		dihomo-linolenate (20:3n3 or n6)	2.03337	0.0212398
	tryptophan betaine	-0.85834	0.0283281		stachydrine	-0.220722	0.0205106		1-palmitoyl-GPE (16:0)	0.992456	0.0265305		N-acetylthreonine	2.02907	0.0288575
	oleate/vaccenate (18:1)	-0.965984	0.0235039		palmitoylcholine	-0.260897	0.0384524		isovalerylcarnitine	0.988769	0.0264007		2-hydroxyglutarate	2.02631	0.0218893
	kynurenine	-0.980569	0.0257744		cortisone	-0.323181	0.0220367		trans-4-hydroxyproline	0.976648	0.0153295		O-sulfo-L-tyrosine	2.02091	0.0230603
	eicosapentaenoate (EPA; 20:5n3)	-1.0407	0.0239845		lysine	-0.373487	0.0413134		cortisol	0.937117	0.0262283		1-linoleoyl-GPE (18:2)*	2.0186	0.0222492
	serotonin	-1.07949	0.0415505		4-vinylphenol sulfate	-0.386883	0.0196264		3-methylxanthine	0.883845	0.0203129		indolelactate	1.99668	0.0145159
	linoleoylcarnitine*	-1.09218	0.0264403		heme	-0.448055	0.0155721		sulfate*	0.811745	0.0357682		pregnen-diol disulfate*	1.90797	0.0168617
	leucine	-1.1068	0.0191187		homostachydrine*	-0.478753	0.0163375		sphingomyelin (d18:1/17:0, d17:1/18:0, d19:1/16:0)	0.794743	0.0179419		sphingomyelin (d18:1/15:0, d16:1/17:0)*	1.89054	0.0165548
	N-acetylmethionine	-1.13737	0.0263073		1-(1-enyl-palmitoyl)-2-linoleoyl-GPE (P-16:0/18:2)*	-0.483549	0.0199532		sphingomyelin (d18:1/14:0, d16:1/16:0)*	0.734562	0.0264295		N6,N6,N6-trimethyllysine	1.88277	0.00939129
	dihomo-linoleate (20:2n6)	-1.18781	0.0172473		1-methylurate	-0.540581	0.0218981		1-palmitoyl-2-stearoyl-GPC (16:0/18:0)	0.719786	0.0207952		bilirubin (Z,Z)	1.80913	0.0160016
	docosapentaenoate (n6 DPA; 22:5n6)	-1.24936	0.0320546		glycerate	-0.551453	0.0353303		9-hydroxystearate	0.701594	0.0344308		cytidine	1.77754	0.0181373
	2-aminophenol sulfate	-1.2515	0.0290387		5,6-dihydrothymine	-0.573826	0.0199369		2-aminobutyrate	0.683556	0.0216584		sphinganine	1.75398	0.0254152
	cinnamoylglycine	-1.26777	0.0317284		trans-urocanate	-0.608188	0.0214659		1-palmitoyl-GPI (16:0)*	0.660909	0.0291266		gamma-glutamylalanine	1.74644	0.0386168
	1-palmitoyl-GPE (16:0)	-1.30662	0.0300308		glycocholate	-0.635408	0.0176222		serotonin	0.588306	0.0149522		5-methylthioadenosine (MTA)	1.73876	0.00890018
	2-aminobutyrate	-1.31311	0.0221683		1-palmitoyl-2-linolenoyl-GPC (16:0/18:3)*	-0.681223	0.0228934		sphingomyelin (d18:2/14:0, d18:1/14:1)*	0.463589	0.020493		methylsuccinate	1.66202	0.0101666
	3-hydroxybutyrate (BHBA)	-1.32949	0.0358151		N6,N6,N6-trimethyllysine	-0.70584	0.0207651		7-methylguanine	0.43051	0.0161193		3-hydroxylaurate	1.65259	0.00933886
	heme	-1.33163	0.0344153		glycosyl-N-palmitoyl-sphingosine	-0.707584	0.0155676		acetylcarnitine	0.422536	0.0357416		pantothenate	1.63032	0.0148513
	palmitoyl sphingomyelin (d18:1/16:0)	-1.33508	0.0232962		adipoylcarnitine	-0.738684	0.018471		3-ureidopropionate	0.406668	0.0179612		3-hydroxyoctanoate	1.62305	0.0102673
	1-oleoylglycerol (18:1)	-1.3544	0.0455044		3-hydroxypyridine sulfate	-0.744917	0.0232021		ornithine	0.375604	0.021465		oleate/vaccenate (18:1)	1.58816	0.0189201
	1-methylhistidine	-1.37513	0.0411759		decanoylcarnitine	-0.764065	0.0184874		malate	0.331954	0.0239367		citrulline	1.49327	0.0185858
	10-undecenoate (11:1n1)	-1.44158	0.0256616		N1-Methyl-2-pyridone-5-carboxamide	-0.770778	0.0327914		5alpha-androstan-3beta,17beta-diol disulfate	0.327286	0.0173246		arabonate/xylonate	1.46839	0.0251088
	2-hydroxypalmitate	-1.47	0.0366552		retinol (Vitamin A)	-0.78936	0.0358431		1-(1-enyl-oleoyl)-GPE (P-18:1)*	0.302479	0.0204149		13-HODE + 9-HODE	1.3114	0.013312
	1-palmitoyl-2-linolenoyl-GPC (16:0/18:3)*	-1.52148	0.0339144		3-methoxytyrosine	-0.796929	0.0218575		3-(4-hydroxyphenyl)lactate	0.262367	0.0286051		3beta,7alpha-dihydroxy-5-cholestenoate	1.29836	0.0123887
	methylmalonate (MMA)	-1.53535	0.0359756		orotate	-0.804346	0.0231662		thioproline	0.254426	0.0210657		10-heptadecenoate (17:1n7)	1.27556	0.0145096
	N6-carbamoylthreonyladenosine	-1.56052	0.0268582		sulfate*	-0.816083	0.0289195		dihomo-linolenate (20:3n3 or n6)	0.247083	0.0207924		3-aminoisobutyrate	1.20522	0.00965319
	gamma-glutamylthreonine*	-1.63604	0.0265231		sphingomyelin (d18:1/21:0, d17:1/22:0, d16:1/23:0)*	-0.964675	0.0205445		gamma-glutamylalanine	0.230812	0.0175184		1-palmitoyl-GPI (16:0)*	1.20149	0.0144545
	adenosine 5'-monophosphate (AMP)	-1.64391	0.0192667		1-methylhistidine	-0.969587	0.0304854		iminodiacetate (IDA)	0.226825	0.0297716		trimethylamine N-oxide	1.15029	0.00986626
	alpha-tocopherol	-1.68058	0.0223733		theophylline	-0.970142	0.0192244		alpha-hydroxyisovalerate	0.163849	0.0135527		uridine	1.10099	0.0152948
	2-stearoyl-GPE (18:0)*	-1.70288	0.0349362		1-(1-enyl-palmitoyl)-2-arachidonoyl-GPC (P-16:0/20:4)*	-0.986439	0.0189885		urea	0.148293	0.0147421		3-methoxytyrosine	1.10052	0.0112648
	alpha-hydroxyisocaproate	-1.73996	0.0269902		1-(1-enyl-stearoyl)-2-oleoyl-GPE (P-18:0/18:1)	-1.00572	0.0214908		EDTA	0.114215	0.0213735		erythronate*	1.08207	0.0121378
	4-methyl-2-oxopentanoate	-1.74965	0.0440889		9-hydroxystearate	-1.00612	0.0317158		3-aminoisobutyrate	0.0942453	0.0310909		succinylcarnitine	1.07128	0.0194349
	ornithine	-1.75391	0.0413761		uridine	-1.01223	0.044361		4-ethylphenylsulfate	0.0826761	0.0292669		asparagine	1.03205	0.0137532
	allantoin	-1.81196	0.0300222		6-hydroxyindole sulfate	-1.01428	0.0327811		glutamine	0.078067	0.017666		2-piperidinone	1.00561	0.00882492
	linoleate (18:2n6)	-1.8965	0.0189377		androsterone sulfate	-1.10977	0.0357299		gamma-carboxyglutamate	0.0425434	0.0249243		phosphate	0.985513	0.00917727
	1-(1-enyl-palmitoyl)-2-oleoyl-GPE (P-16:0/18:1)*	-1.90778	0.0178176		3-methylglutarylcarnitine (2)	-1.14472	0.0229043		homostachydrine*	0.016179	0.0155668		mannitol/sorbitol	0.971445	0.0159006
	glutamine	-2.08092	0.0215741		arabitol/xylitol	-1.14753	0.0217545		indoleacetate	0.0152253	0.02758		pipecolate	0.929638	0.0201124
	1-(1-enyl-palmitoyl)-2-linoleoyl-GPE (P-16:0/18:2)*	-2.12228	0.0304478		taurine	-1.15456	0.0275364		3-methylglutaconate	0.0120757	0.016603		serotonin	0.90425	0.0164365
	6-oxopiperidine-2-carboxylic acid	-2.14565	0.0431109		allantoin	-1.16204	0.0242826		16-hydroxypalmitate	-0.00472848	0.0350791		eicosapentaenoate (EPA; 20:5n3)	0.803991	0.0197649
	3-hydroxyhippurate	-2.14961	0.0207498		5alpha-pregnan-3beta,20alpha-diol disulfate	-1.25619	0.0218251		3-hydroxyisobutyrate	-0.0753969	0.02516		3-methyl catechol sulfate (1)	0.7877	0.00941794
	indolin-2-one	-2.16805	0.0437211		trimethylamine N-oxide	-1.25751	0.0228772		glycolithocholate sulfate*	-0.0844825	0.0171808		myo-inositol	0.781483	0.0182839
	taurolithocholate 3-sulfate	-2.17099	0.0251743		paraxanthine	-1.27047	0.0170397		gamma-glutamylglycine	-0.0948041	0.0114154		3-hydroxyisobutyrate	0.669407	0.0141654
	proline	-2.21306	0.0206987		arachidonoylcholine	-1.27418	0.0263898		2-hydroxybutyrate/2-hydroxyisobutyrate	-0.0950582	0.0327664		3-hydroxydecanoate	0.633263	0.0102759
	serine	-2.23472	0.0191702		sphinganine-1-phosphate	-1.2988	0.0212836		1,2-dipalmitoyl-GPC (16:0/16:0)	-0.185156	0.0155011		glycochenodeoxycholate	0.606922	0.0178944
	vanillylmandelate (VMA)	-2.243	0.0294285		phenylpyruvate	-1.30511	0.0231906		laurylcarnitine	-0.197907	0.0114428		1-linoleoylglycerol (18:2)	0.597297	0.0148173
	propionylglycine	-2.25552	0.0298994		1-stearoyl-GPE (18:0)	-1.36858	0.030079		chenodeoxycholate	-0.226634	0.0183122		2-hydroxydecanoate	0.581596	0.00951854
	erythritol	-2.30351	0.0214179		docosapentaenoate (n3 DPA; 22:5n3)	-1.38724	0.0302945		1,2-dilinoleoyl-GPC (18:2/18:2)	-0.262933	0.030476		2-stearoyl-GPE (18:0)*	0.531114	0.0209221
	1-(1-enyl-stearoyl)-GPE (P-18:0)*	-2.30774	0.0242818		alpha-tocopherol	-1.40535	0.0212203		alpha-ketobutyrate	-0.410097	0.0176014		palmitoleate (16:1n7)	0.50184	0.0190309
	1,7-dimethylurate	-2.37661	0.0250694		mead acid (20:3n9)	-1.44565	0.0257101		1-(1-enyl-palmitoyl)-GPE (P-16:0)*	-0.413059	0.0129765		myristate (14:0)	0.494504	0.0239374
	xanthurenate	-2.39667	0.0209914		histidine	-1.48015	0.0133959		1-stearoyl-GPE (18:0)	-0.520295	0.0145485		1-(1-enyl-palmitoyl)-2-linoleoyl-GPE (P-16:0/18:2)*	0.422755	0.012617
	2-piperidinone	-2.40982	0.0333729		caprate (10:0)	-1.49427	0.0258871		methylsuccinate	-0.562619	0.011543		maleate	0.342652	0.00832568
	gamma-glutamylvaline	-2.41725	0.0405795		choline	-1.53701	0.0261823		1-methylnicotinamide	-0.593544	0.0191816		1-stearoyl-GPE (18:0)	0.340186	0.0147647
	phenylpyruvate	-2.43937	0.0259367		stearoyl ethanolamide	-1.58026	0.0295385		4-androsten-3beta,17beta-diol monosulfate (1)	-0.598948	0.0205591		1-stearoyl-GPC (18:0)	0.340169	0.0146886
	3-hydroxylaurate	-2.47969	0.0181998		1-oleoylglycerol (18:1)	-1.58707	0.0249935		myo-inositol	-0.639715	0.0221693		linoleoylcarnitine*	0.331634	0.021969
	C-glycosyltryptophan	-2.4963	0.0145279		andro steroid monosulfate (1)*	-1.58769	0.0187865		ergothioneine	-0.71419	0.0195714		sarcosine (N-Methylglycine)	0.317286	0.0137611
	glycerol	-2.53595	0.0173546		palmitoleoylcarnitine*	-1.60083	0.0193291		cys-gly, oxidized	-0.765094	0.0224806		paraxanthine	0.289533	0.0149469
	bilirubin (E,Z or Z,E)*	-2.54287	0.0203304		malonate	-1.61373	0.0164035		2-aminooctanoate	-0.771039	0.0137236		1-(1-enyl-palmitoyl)-GPE (P-16:0)*	0.278379	0.0152903
	citrulline	-2.54612	0.0201362		caprylate (8:0)	-1.6485	0.0147414		phenol sulfate	-0.811107	0.0165905		phenyllactate (PLA)	0.106769	0.0144815
	N-acetylcarnosine	-2.55634	0.0270151		palmitoleate (16:1n7)	-1.66068	0.0252837		5-acetylamino-6-amino-3-methyluracil	-0.836277	0.0242521		succinate	0.0555904	0.0151227
	sulfate*	-2.56262	0.0227073		4-androsten-3alpha,17alpha-diol monosulfate (2)	-1.78258	0.0181325		myristoleate (14:1n5)	-0.913426	0.0163725		ribonate	0.0551243	0.00774238
	sphingomyelin (d18:1/22:1, d18:2/22:0, d16:1/24:1)*	-2.58619	0.0206596		homocitrulline	-1.88002	0.023268		1-(1-enyl-stearoyl)-2-linoleoyl-GPE (P-18:0/18:2)*	-0.916349	0.0120384		creatinine	0.0523171	0.012421
	gamma-glutamylglutamate	-2.59648	0.0131577		dihomo-linoleate (20:2n6)	-1.90408	0.0149383		creatinine	-0.93501	0.028995		linolenate [alpha or gamma; (18:3n3 or 6)]	0.0500247	0.0122403
	bilirubin (Z,Z)	-2.63401	0.0178004		1-palmitoyl-2-linoleoyl-GPC (16:0/18:2)	-1.90488	0.023489		retinol (Vitamin A)	-0.96061	0.0204894		N-acetyl-beta-alanine	0.0234485	0.0164589
	deoxycarnitine	-2.65064	0.0202194		3-hydroxylaurate	-1.90523	0.0333306		2-hydroxystearate	-1.07361	0.0256538		pyridoxate	0.00578058	0.0176307
	1-palmitoyl-GPG (16:0)*	-2.65833	0.0270485		thyroxine	-1.91503	0.0185426		glutarylcarnitine (C5)	-1.12547	0.0215363		1-palmitoyl-GPC (16:0)	0.00389275	0.00865479
	threonine	-2.65881	0.0157539		4-androsten-3beta,17beta-diol monosulfate (2)	-1.93759	0.0236981		sphingomyelin (d18:1/15:0, d16:1/17:0)*	-1.13661	0.01342		5alpha-androstan-3alpha,17beta-diol monosulfate (1)	-0.0921809	0.0144382
	pipecolate	-2.6879	0.0296713		threonate	-1.93819	0.0280093		1-palmitoyl-GPC (16:0)	-1.16778	0.0251826		1-(1-enyl-palmitoyl)-2-oleoyl-GPE (P-16:0/18:1)*	-0.140791	0.0123841
	2-palmitoyl-GPC (16:0)*	-2.70744	0.0229324		2-hydroxybutyrate/2-hydroxyisobutyrate	-1.97125	0.0260702		decanoylcarnitine	-1.17157	0.0118973		5-hydroxyindoleacetate	-0.1647	0.0211635
	3-methyl-2-oxobutyrate	-2.70784	0.0233036		pyruvate	-1.99177	0.0393595		taurine	-1.19657	0.0143323		3-methylhistidine	-0.180228	0.0243513
	docosapentaenoate (n3 DPA; 22:5n3)	-2.74541	0.0291895		sphingosine 1-phosphate	-2.00299	0.0181736		N2,N2-dimethylguanosine	-1.23683	0.0168281		palmitoleoylcarnitine*	-0.19203	0.0137317
	isoleucine	-2.78441	0.0204517		mannitol/sorbitol	-2.00864	0.030391		1-methylguanidine	-1.27816	0.0224482		1-palmitoyl-2-stearoyl-GPC (16:0/18:0)	-0.214686	0.00958534
	3-hydroxybutyrylcarnitine (2)	-2.79645	0.0238858		1-methylnicotinamide	-2.01761	0.019485		sphingomyelin (d18:2/23:0, d18:1/23:1, d17:1/24:1)*	-1.29444	0.0139278		sphingomyelin (d18:2/23:0, d18:1/23:1, d17:1/24:1)*	-0.271932	0.0107084
	adenine	-2.83169	0.033348		octanoylcarnitine	-2.02429	0.0153096		1-(1-enyl-palmitoyl)-2-linoleoyl-GPE (P-16:0/18:2)*	-1.3161	0.0136804		thyroxine	-0.289934	0.0161114
	cis-4-decenoyl carnitine	-2.83351	0.0162776		10-nonadecenoate (19:1n9)	-2.0304	0.0170571		5-dodecenoate (12:1n7)	-1.38808	0.0160187		homostachydrine*	-0.293618	0.010948
	1-(1-enyl-oleoyl)-GPE (P-18:1)*	-2.83534	0.0228809		citrulline	-2.08797	0.0309312		5-bromotryptophan	-1.43901	0.0117715		sphingomyelin (d18:1/24:1, d18:2/24:0)*	-0.338464	0.0157131
	etiocholanolone glucuronide	-2.83597	0.0350946		palmitoylcarnitine	-2.10452	0.0168072		vanillylmandelate (VMA)	-1.44762	0.0212722		N2,N2-dimethylguanosine	-0.341131	0.0170748
	glycochenodeoxycholate	-2.83847	0.0191436		dihomo-linolenate (20:3n3 or n6)	-2.10996	0.0197756		benzoate	-1.51863	0.0148595		1-myristoylglycerol (14:0)	-0.351648	0.0129897
	oleoylcarnitine	-2.83952	0.0139706		indole-3-carboxylic acid	-2.11744	0.03402		1-stearoyl-2-linoleoyl-GPI (18:0/18:2)	-1.55157	0.0201325		hypoxanthine	-0.370276	0.0235981
	phosphate	-2.868	0.0463997		eicosenoate (20:1)	-2.13705	0.0275275		maleate	-1.5634	0.0215618		phenylpyruvate	-0.412753	0.0143951
	epiandrosterone sulfate	-2.87346	0.0416892		N-formylmethionine	-2.14037	0.0204152		4-hydroxyhippurate	-1.64302	0.0135657		benzoate	-0.414037	0.0162669
	1,2-distearoyl-GPC (18:0/18:0)	-2.89861	0.0313756		2-hydroxydecanoate	-2.14259	0.0175774		dehydroisoandrosterone sulfate (DHEA-S)	-1.64687	0.0146381		N-palmitoylglycine	-0.418821	0.0196223
	3-phosphoglycerate	-2.89996	0.0302155		cysteine	-2.18894	0.0149149		salicylate	-1.66161	0.0314645		sphingosine	-0.441947	0.0145941
	5-methylthioadenosine (MTA)	-2.90602	0.0207386		1-(1-enyl-stearoyl)-2-linoleoyl-GPE (P-18:0/18:2)*	-2.19326	0.0188496		stachydrine	-1.67026	0.0177304		1-stearoyl-GPI (18:0)	-0.455337	0.0156944
	21-hydroxypregnenolone disulfate	-2.95035	0.039286		gamma-glutamylglycine	-2.19427	0.0159858		2-stearoyl-GPE (18:0)*	-1.6733	0.0165918		glutarylcarnitine (C5)	-0.479144	0.0122243
	1-linoleoylglycerol (18:2)	-2.98173	0.018583		alpha-ketobutyrate	-2.23074	0.0295848		gamma-glutamylmethionine	-1.6783	0.0245243		1-oleoyl-GPE (18:1)	-0.52522	0.0152029
	2-hydroxydecanoate	-3.02896	0.021773		piperine	-2.27215	0.0120996		1-linoleoyl-GPE (18:2)*	-1.67922	0.0186756		5,6-dihydrothymine	-0.530283	0.0119189
	stearoylcarnitine	-3.05286	0.0288289		trans-4-hydroxyproline	-2.27361	0.0197135		N6,N6,N6-trimethyllysine	-1.70471	0.0130965		ornithine	-0.536219	0.018927
	sphingomyelin (d18:1/17:0, d17:1/18:0, d19:1/16:0)	-3.08644	0.0302867		acetylcarnitine	-2.2913	0.0257992		1-linoleoyl-GPI (18:2)*	-1.71157	0.0146923		stearoylcarnitine	-0.541141	0.00868922
	glutarylcarnitine (C5)	-3.09497	0.0265465		vanillylmandelate (VMA)	-2.30351	0.0129049		hippurate	-1.71691	0.0124459		16-hydroxypalmitate	-0.56478	0.0128411
	cys-gly, oxidized	-3.10134	0.0401793		carnitine	-2.31781	0.0347983		phenylacetylglutamine	-1.72619	0.0107037		kynurenine	-0.583151	0.0157085
	1-(1-enyl-palmitoyl)-GPE (P-16:0)*	-3.14621	0.0155319		N-acetylputrescine	-2.37727	0.0203805		taurolithocholate 3-sulfate	-1.75156	0.0167738		retinol (Vitamin A)	-0.640684	0.014793
	dodecanedioate	-3.16205	0.0346329		ornithine	-2.37982	0.0216577		4-androsten-3alpha,17alpha-diol monosulfate (3)	-1.76591	0.0115777		1-palmitoleoyl-2-linoleoyl-GPC (16:1/18:2)*	-0.644973	0.0147134
	glycocholate	-3.22275	0.033344		1-palmitoyl-2-stearoyl-GPC (16:0/18:0)	-2.39071	0.0208511		palmitoleoylcarnitine*	-1.7711	0.0116606		taurolithocholate 3-sulfate	-0.647973	0.0247695
	valine	-3.23906	0.0271889		glycolithocholate sulfate*	-2.40081	0.0146975		5-methyluridine (ribothymidine)	-1.77325	0.0248159		beta-hydroxyisovalerate	-0.657567	0.00903656
	gamma-CEHC	-3.32787	0.0203927		10-heptadecenoate (17:1n7)	-2.40419	0.0303489		eicosenoate (20:1)	-1.79813	0.0271082		1-palmitoyl-GPE (16:0)	-0.659624	0.0131595
	guanidinoacetate	-3.34654	0.021946		N-methylproline	-2.41745	0.0181297		cis-4-decenoyl carnitine	-1.8773	0.00868403		2-hydroxypalmitate	-0.672113	0.00957296
	uracil	-3.3629	0.054177		creatinine	-2.44714	0.0230896		1-stearoyl-GPC (18:0)	-1.95966	0.0235742		5-methyluridine (ribothymidine)	-0.693971	0.00823074
	deoxycholate	-3.36746	0.0222838		N-acetylserine	-2.45201	0.0336173		orotate	-1.98044	0.0125731		chenodeoxycholate	-0.707586	0.013957
	1-linoleoyl-GPE (18:2)*	-3.40438	0.0230462		myristoleoylcarnitine*	-2.45643	0.018217		5-oxoproline	-1.98818	0.0233329		N-acetylhistidine	-0.729635	0.0127662
	glycoursodeoxycholate	-3.44155	0.0185288		5alpha-androstan-3alpha,17beta-diol monosulfate (1)	-2.46846	0.012116		allantoin	-1.99363	0.0106199		ergothioneine	-0.759333	0.0139013
	sphingomyelin (d18:2/23:0, d18:1/23:1, d17:1/24:1)*	-3.4936	0.0369112		urea	-2.4795	0.0253828		3-methoxytyrosine	-1.99412	0.0115973		1-methylurate	-0.76182	0.00729757
	4-vinylphenol sulfate	-3.52229	0.0195684		2-hydroxypalmitate	-2.48057	0.0263753		2-hydroxyphenylacetate	-2.01537	0.0175482		orotate	-0.827191	0.0119347
	13-HODE + 9-HODE	-3.53784	0.0216129		sphingomyelin (d18:1/17:0, d17:1/18:0, d19:1/16:0)	-2.51	0.0277468		7-alpha-hydroxy-3-oxo-4-cholestenoate (7-Hoca)	-2.04702	0.0187388		sphingomyelin (d18:2/24:1, d18:1/24:2)*	-0.902431	0.0118337
	taurine	-3.55358	0.0188624		1-stearoyl-GPC (18:0)	-2.51235	0.0183387		glycochenodeoxycholate glucuronide (1)	-2.08629	0.014174		arginine	-0.911731	0.0146083
	cysteinylglycine	-3.56783	0.0196947		7-methylurate	-2.53677	0.0117157		1-arachidonoyl-GPC (20:4n6)*	-2.10278	0.0163311		3-methylglutarylcarnitine (2)	-0.917208	0.0136194
	7-methylurate	-3.57103	0.0260958		1-oleoyl-GPI (18:1)*	-2.54544	0.0260828		dimethylarginine (SDMA + ADMA)	-2.11262	0.0133431		uracil	-0.926384	0.00932698
	hippurate	-3.57706	0.0237891		5-acetylamino-6-amino-3-methyluracil	-2.57132	0.0186133		arachidonoylcholine	-2.11737	0.0294907		docosapentaenoate (n3 DPA; 22:5n3)	-0.964869	0.00973918
	isovalerylcarnitine	-3.60476	0.0187743		4-androsten-3beta,17beta-diol disulfate (2)	-2.59906	0.0169971		N1-Methyl-2-pyridone-5-carboxamide	-2.15355	0.0159971		N-formylmethionine	-0.979377	0.0112781
	5alpha-androstan-3beta,17beta-diol disulfate	-3.63536	0.0137239		palmitate (16:0)	-2.60858	0.0171624		gamma-CEHC	-2.15754	0.0144478		methionine sulfoxide	-0.980551	0.0139951
	pyridoxate	-3.63537	0.0187505		N-acetylcarnosine	-2.6318	0.0234069		5alpha-pregnan-3beta,20alpha-diol disulfate	-2.16799	0.0212906		margarate (17:0)	-1.00953	0.0126528
	choline	-3.64908	0.0258241		salicylate	-2.65949	0.0115783		glycosyl-N-palmitoyl-sphingosine	-2.17272	0.00898489		bilirubin (E,Z or Z,E)*	-1.08574	0.0131737
	3-(4-hydroxyphenyl)lactate	-3.72153	0.0225397		2-aminophenol sulfate	-2.67381	0.016995		myristoleoylcarnitine*	-2.18297	0.0131339		cysteine	-1.09006	0.0067125
	1-arachidonoyl-GPE (20:4n6)*	-3.72169	0.0264901		21-hydroxypregnenolone disulfate	-2.71148	0.0281636		2-hydroxydecanoate	-2.20409	0.0187944		acetylcarnitine	-1.10882	0.0226285
	tartronate (hydroxymalonate)	-3.72446	0.0221863		dimethylglycine	-2.71361	0.0199067		1-myristoylglycerol (14:0)	-2.2322	0.0264962		3-hydroxybutyrylcarnitine (2)	-1.11467	0.0117885
	methylsuccinate	-3.73527	0.0317748		ribitol	-2.7149	0.0218152		16a-hydroxy DHEA 3-sulfate	-2.24406	0.00832324		trans-4-hydroxyproline	-1.12152	0.0101232
	1-palmitoyl-GPC (16:0)	-3.74216	0.0137714		threonine	-2.76391	0.0245411		cytidine	-2.24623	0.0184897		gamma-CEHC	-1.14723	0.00856044
	sphingosine	-3.78537	0.0299852		chenodeoxycholate	-2.77636	0.0157134		kynurenate	-2.26827	0.0286797		1-arachidonoyl-GPC (20:4n6)*	-1.17816	0.0084668
	3-methyl catechol sulfate (1)	-3.79588	0.0166487		thioproline	-2.78787	0.0242469		13-HODE + 9-HODE	-2.2747	0.0128158		glutarate (pentanedioate)	-1.20633	0.00999533
	stachydrine	-3.80601	0.0409518		cis-4-decenoyl carnitine	-2.81889	0.0175247		octanoylcarnitine	-2.28872	0.00999279		iminodiacetate (IDA)	-1.21506	0.0204087
	N-acetylvaline	-3.81981	0.018417		3-hydroxy-3-methylglutarate	-2.86385	0.0218026		succinimide	-2.31509	0.0166279		palmitoyl dihydrosphingomyelin (d18:0/16:0)*	-1.23194	0.0109392
	taurocholenate sulfate	-3.83767	0.0211621		alpha-hydroxyisocaproate	-2.88279	0.0164996		glycosyl-N-stearoyl-sphingosine	-2.31711	0.0100034		4-androsten-3beta,17beta-diol disulfate (2)	-1.27123	0.00989855
	1-palmitoyl-GPI (16:0)*	-3.85202	0.0347921		bilirubin (E,E)*	-2.88885	0.0270149		4-androsten-3beta,17beta-diol disulfate (2)	-2.3343	0.0146292		serine	-1.28435	0.0103917
	1-linoleoyl-GPI (18:2)*	-3.85814	0.0252428		succinate	-2.91978	0.018708		thyroxine	-2.34003	0.0114047		oleoylcarnitine	-1.30689	0.0084922
	arachidonoylcholine	-3.86785	0.0188414		5alpha-androstan-3beta,17beta-diol disulfate	-2.92177	0.0167441		kynurenine	-2.40966	0.00809805		3-methylglutaconate	-1.38751	0.00902142
	docosahexaenoylcholine	-3.87155	0.029025		glutarate (pentanedioate)	-2.9252	0.0165584		alpha-tocopherol	-2.42693	0.0243443		2-palmitoyl-GPC (16:0)*	-1.41559	0.00676585
	10-heptadecenoate (17:1n7)	-3.87953	0.0250961		N-acetylhistidine	-2.96192	0.0159437		N-formylmethionine	-2.441	0.0110974		glycodeoxycholate	-1.42796	0.0158465
	tiglylcarnitine	-3.89004	0.0203347		phenol sulfate	-3.02844	0.0163087		3-hydroxybutyrate (BHBA)	-2.45185	0.0132937		1-methylguanidine	-1.46383	0.0108472
	arginine	-3.90091	0.028008		2-piperidinone	-3.11316	0.0115444		adenine	-2.45652	0.0190164		5alpha-androstan-3beta,17beta-diol disulfate	-1.4989	0.00843831
	1,2-dioleoyl-GPC (18:1/18:1)*	-3.90501	0.0234385		N2,N2-dimethylguanosine	-3.13463	0.0181565		docosapentaenoate (n6 DPA; 22:5n6)	-2.46783	0.0137115		piperine	-1.50599	0.0111471
	pregn steroid monosulfate*	-3.92023	0.0144857		betaine	-3.17505	0.0252968		caprylate (8:0)	-2.49564	0.0143937		9-hydroxystearate	-1.51514	0.00930128
	salicylate	-3.92575	0.0164654		O-sulfo-L-tyrosine	-3.19691	0.0158373		sphingosine 1-phosphate	-2.51513	0.015957		O-methylcatechol sulfate	-1.57158	0.00608574
	2-hydroxy-3-methylvalerate	-3.94793	0.0629032		sphingomyelin (d18:2/23:0, d18:1/23:1, d17:1/24:1)*	-3.28278	0.0110214		phosphate	-2.52244	0.0170545		3-hydroxybutyrate (BHBA)	-1.57202	0.0114647
	bilirubin (E,E)*	-3.94847	0.0218604		glycosyl-N-stearoyl-sphingosine	-3.28824	0.0119996		N-palmitoylglycine	-2.58228	0.0157838		1-methylimidazoleacetate	-1.58931	0.0221411
	docosahexaenoate (DHA; 22:6n3)	-3.97738	0.0211042		margarate (17:0)	-3.30424	0.0110593		1-palmitoleoyl-2-linoleoyl-GPC (16:1/18:2)*	-2.59176	0.0107681		1-palmitoyl-GPG (16:0)*	-1.59103	0.0099743
	retinol (Vitamin A)	-3.99304	0.0207175		malate	-3.32965	0.0203794		margarate (17:0)	-2.59982	0.0206122		sphingomyelin (d18:1/22:1, d18:2/22:0, d16:1/24:1)*	-1.66197	0.0222202
	retinal	-4.01633	0.0242849		phosphate	-3.35302	0.0198267		3-hydroxyoctanoate	-2.61345	0.008376		3-hydroxy-2-ethylpropionate	-1.66398	0.00737899
	gamma-glutamyl-epsilon-lysine	-4.03344	0.0171023		kynurenine	-3.35576	0.0206869		fructose	-2.62984	0.0112743		4-androsten-3beta,17beta-diol monosulfate (1)	-1.72043	0.0108395
	16a-hydroxy DHEA 3-sulfate	-4.07819	0.0128615		1-arachidonoyl-GPC (20:4n6)*	-3.39206	0.0190612		sarcosine (N-Methylglycine)	-2.67251	0.00910131		gamma-glutamyl-epsilon-lysine	-1.73894	0.00824775
	betaine	-4.08699	0.0253615		kynurenate	-3.40393	0.0139628		2-hydroxy-3-methylvalerate	-2.68458	0.0176558		cystine	-1.8491	0.0105412
	succinimide	-4.08976	0.0269536		sphingomyelin (d18:1/24:1, d18:2/24:0)*	-3.41902	0.015877		docosapentaenoate (n3 DPA; 22:5n3)	-2.68671	0.0101932		thioproline	-1.87674	0.00799766
	5-acetylamino-6-amino-3-methyluracil	-4.09367	0.0369453		oleate/vaccenate (18:1)	-3.42194	0.0127979		uridine	-2.70659	0.0102176		N-acetyltryptophan	-1.96687	0.0120404
	1-linoleoyl-2-linolenoyl-GPC (18:2/18:3)*	-4.10151	0.0185888		indolin-2-one	-3.44059	0.0134166		2-hydroxyoctanoate	-2.7518	0.00846088		dimethylglycine	-2.01185	0.00822064
	benzoate	-4.12363	0.0389377		5-bromotryptophan	-3.45669	0.0154111		androsterone sulfate	-2.82751	0.0173409		andro steroid monosulfate (1)*	-2.01949	0.0127012
	1-methylnicotinamide	-4.17129	0.023033		1,7-dimethylurate	-3.4582	0.0114635		threonine	-2.84452	0.00848503		EDTA	-2.02738	0.00986066
	phenylacetylglutamine	-4.17228	0.026463		gamma-glutamyl-epsilon-lysine	-3.48173	0.0114986		1,2-dioleoyl-GPC (18:1/18:1)*	-2.85426	0.00845951		kynurenate	-2.04635	0.0198964
	9-hydroxystearate	-4.19528	0.0173199		5-hydroxyindoleacetate	-3.48478	0.0244183		ribonate	-2.85928	0.0151865		alpha-tocopherol	-2.07989	0.0132785
	glucuronate	-4.20548	0.0195954		2-aminobutyrate	-3.50231	0.023433		sphingomyelin (d18:1/21:0, d17:1/22:0, d16:1/23:0)*	-2.8664	0.0156381		7-methylurate	-2.11206	0.0089719
	1-oleoyl-GPI (18:1)*	-4.21644	0.0195902		1,2-dioleoyl-GPC (18:1/18:1)*	-3.51359	0.0185384		methionine	-2.8881	0.0111537		cis-4-decenoyl carnitine	-2.15299	0.00615449
	sphingomyelin (d18:1/20:1, d18:2/20:0)*	-4.224	0.0162607		stearoylcarnitine	-3.5242	0.0119231		1-stearoyl-GPI (18:0)	-2.96654	0.0173531		indole-3-carboxylic acid	-2.15942	0.00876212
	myo-inositol	-4.22493	0.0325728		serine	-3.53594	0.0183297		1-linoleoylglycerol (18:2)	-3.02442	0.0163048		caprate (10:0)	-2.18291	0.00846302
	cysteine	-4.23456	0.0145827		3-hydroxyhippurate	-3.53623	0.0133024		threonate	-3.02781	0.0157281		N-acetylneuraminate	-2.18665	0.0130397
	5-methyluridine (ribothymidine)	-4.24848	0.0345927		tryptophan	-3.54381	0.0232424		cysteinylglycine	-3.06297	0.0110404		1-linoleoyl-GPI (18:2)*	-2.20189	0.00991539
	nicotinamide	-4.25866	0.0199473		cysteinylglycine	-3.56804	0.0159929		N-methylproline	-3.09087	0.0124858		gamma-carboxyglutamate	-2.25416	0.0157616
	mead acid (20:3n9)	-4.27857	0.0326487		2-hydroxystearate	-3.6423	0.015022		laurate (12:0)	-3.09429	0.0116667		salicylate	-2.28308	0.00870801
	dimethylglycine	-4.27861	0.0159377		pyridoxate	-3.67068	0.0294091		linoleate (18:2n6)	-3.11336	0.0163326		histidine	-2.29139	0.0136989
	caprate (10:0)	-4.32941	0.0250793		5-methylthioadenosine (MTA)	-3.70686	0.010927		trigonelline (N'-methylnicotinate)	-3.20063	0.00719739		3-ureidopropionate	-2.32983	0.00912605
	p-cresol sulfate	-4.34357	0.0198033		ribonate	-3.72115	0.0214064		3beta,7alpha-dihydroxy-5-cholestenoate	-3.22357	0.0119182		3-hydroxy-3-methylglutarate	-2.36596	0.0090626
	creatinine	-4.40404	0.0182406		fructose	-3.73242	0.0246797		5-methylthioadenosine (MTA)	-3.24267	0.0137789		arachidonate (20:4n6)	-2.39637	0.0100519
	N1-Methyl-2-pyridone-5-carboxamide	-4.40483	0.0214923		dodecanedioate	-3.75167	0.0361572		21-hydroxypregnenolone disulfate	-3.2706	0.0115469		choline phosphate	-2.42462	0.0136072
	cortisol	-4.40761	0.020782		adenosine 5'-monophosphate (AMP)	-3.76303	0.0125777		arabitol/xylitol	-3.27186	0.0152226		linoleate (18:2n6)	-2.46873	0.00505893
	thyroxine	-4.4499	0.0366242		glucuronate	-3.76638	0.00945212		phenyllactate (PLA)	-3.34158	0.0133828		7-methylguanine	-2.49313	0.0136954
	3-hydroxy-3-methylglutarate	-4.45288	0.0221347		4-allylphenol sulfate	-3.78269	0.0226499		caprate (10:0)	-3.34573	0.015333		2-hydroxy-3-methylvalerate	-2.51607	0.00529821
	2-hydroxyoctanoate	-4.49631	0.0278437		tiglylcarnitine	-3.78593	0.0153844		glucuronate	-3.36895	0.0214954		dihomo-linoleate (20:2n6)	-2.58318	0.00946187
	sphinganine-1-phosphate	-4.50707	0.0215253		gamma-glutamylmethionine	-3.81443	0.0162632		1-palmitoyl-GPG (16:0)*	-3.37139	0.00990112		glycocholate	-2.59991	0.012318
	1-stearoyl-GPC (18:0)	-4.52244	0.0139075		erythritol	-3.88659	0.0182393		uracil	-3.44376	0.00717853		docosahexaenoate (DHA; 22:6n3)	-2.6178	0.0153476
	1-methylurate	-4.52927	0.0229208		4-ethylphenylsulfate	-3.91769	0.0122809		andro steroid monosulfate (1)*	-3.48352	0.0140206		glycosyl-N-palmitoyl-sphingosine	-2.62357	0.00635339
	N-acetylneuraminate	-4.53109	0.019976		stearate (18:0)	-3.97967	0.0213699		dimethylglycine	-3.50208	0.0106049		5alpha-pregnan-3beta,20alpha-diol disulfate	-2.62486	0.0118936
	N-acetylhistidine	-4.55444	0.022649		1-linoleoyl-GPI (18:2)*	-4.01184	0.0269172		tryptophan	-3.51087	0.00926155		N-acetylmethionine	-2.64489	0.00661214
	tryptophan	-4.59043	0.0368133		3-phosphoglycerate	-4.01862	0.0136095		docosahexaenoate (DHA; 22:6n3)	-3.5583	0.0119886		caprylate (8:0)	-2.65687	0.00543651
	5,6-dihydrothymine	-4.60504	0.0232738		biliverdin	-4.02671	0.0276829		6-oxopiperidine-2-carboxylic acid	-3.57808	0.0118073		dopamine sulfate (2)	-2.65817	0.00802804
	3-hydroxy-2-ethylpropionate	-4.62613	0.0266333		taurocholenate sulfate	-4.05947	0.0166641		N-acetylputrescine	-3.59238	0.0170093		1,5-anhydroglucitol (1,5-AG)	-2.66322	0.0283216
	pregnenolone sulfate	-4.63717	0.0154815		trigonelline (N'-methylnicotinate)	-4.09793	0.0149827		2-palmitoyl-GPC (16:0)*	-3.59866	0.0143781		1-linoleoyl-2-linolenoyl-GPC (18:2/18:3)*	-2.70804	0.011072
	3-methylhistidine	-4.66248	0.0266807		3-hydroxy-2-ethylpropionate	-4.1115	0.0150671		3-hydroxyhexanoate	-3.60714	0.0145102		palmitoylcholine	-2.71251	0.0177325
	sarcosine (N-Methylglycine)	-4.76006	0.0158369		2-hydroxyoctanoate	-4.12781	0.0162355		6-hydroxyindole sulfate	-3.60945	0.0214965		3-methylxanthine	-2.7519	0.00724606
	oleoylcholine	-4.76728	0.0201265		arachidonate (20:4n6)	-4.15085	0.0112835		4-allylphenol sulfate	-3.61469	0.017879		methionine	-2.77125	0.0073377
	pantothenate	-4.80612	0.0283008		1,2-dipalmitoyl-GPC (16:0/16:0)	-4.15915	0.0124409		2-aminoheptanoate	-3.61662	0.014084		2-aminoheptanoate	-2.77549	0.00939356
	1-palmitoyl-2-stearoyl-GPC (16:0/18:0)	-4.8329	0.0155533		succinimide	-4.18281	0.016941		2-hydroxyglutarate	-3.62791	0.0143253		4-androsten-3alpha,17alpha-diol monosulfate (3)	-2.88151	0.0110641
	aconitate [cis or trans]	-4.84493	0.019917		1-(1-enyl-palmitoyl)-2-oleoyl-GPE (P-16:0/18:1)*	-4.18283	0.0134582		succinylcarnitine	-3.62811	0.0201088		gamma-glutamylmethionine	-2.88252	0.0117383
	3-methylglutaconate	-4.8862	0.0201039		N-acetyltryptophan	-4.2259	0.0105657		2-piperidinone	-3.70546	0.00995035		2-aminophenol sulfate	-2.93347	0.0050014
	thioproline	-4.93289	0.0199542		dimethylarginine (SDMA + ADMA)	-4.25136	0.0174804		1,5-anhydroglucitol (1,5-AG)	-3.71842	0.0168543		alpha-hydroxyisovalerate	-2.95839	0.00458063
	gamma-glutamylglycine	-4.97974	0.0155955		stearidonate (18:4n3)	-4.26215	0.0146076		deoxycholate	-3.75736	0.013945		laurylcarnitine	-3.00903	0.00803566
	methionine sulfoxide	-5.01931	0.0160213		palmitoyl sphingomyelin (d18:1/16:0)	-4.26516	0.0230849		ribitol	-3.79993	0.0103233		3-hydroxyhexanoate	-3.0207	0.00930567
	1-(1-enyl-palmitoyl)-2-palmitoyl-GPC (P-16:0/16:0)*	-5.04725	0.0199911		phytanate	-4.30253	0.0104065		alpha-hydroxyisocaproate	-3.80374	0.0103527		tiglylcarnitine	-3.05977	0.00663544
	laurate (12:0)	-5.06692	0.0200872		3-hydroxyisobutyrate	-4.34843	0.0134705		3-methylhistidine	-3.8051	0.0193395		4-methylcatechol sulfate	-3.10201	0.0111517
	eicosanodioate	-5.09647	0.0210698		3-hydroxybutyrylcarnitine (2)	-4.36575	0.0126914		pregnen-diol disulfate*	-3.82252	0.0109034		16a-hydroxy DHEA 3-sulfate	-3.11107	0.0113188
	gamma-glutamylglutamine	-5.10251	0.0194757		hexanoylcarnitine	-4.37951	0.0223065		biliverdin	-3.83618	0.0127927		decanoylcarnitine	-3.12784	0.00731852
	N-acetyltryptophan	-5.10289	0.0222996		5-methyluridine (ribothymidine)	-4.3827	0.020516		4-methylcatechol sulfate	-3.83857	0.0111425		3-phosphoglycerate	-3.13858	0.0103043
	N-palmitoylglycine	-5.12877	0.0259709		1,5-anhydroglucitol (1,5-AG)	-4.38454	0.0197223		oleoylcarnitine	-3.85917	0.0101974		N-acetylputrescine	-3.14024	0.0136961
	trigonelline (N'-methylnicotinate)	-5.17272	0.0213364		N-acetylglutamate	-4.38492	0.0102988		p-cresol sulfate	-3.89616	0.0118224		vanillylmandelate (VMA)	-3.19634	0.0151851
	pregnen-diol disulfate*	-5.18491	0.0175959		N-palmitoylglycine	-4.44943	0.0208382		1-methylhistidine	-3.90423	0.0193228		erythritol	-3.20766	0.00799994
	glycolithocholate sulfate*	-5.19056	0.0224406		oleoylcarnitine	-4.48223	0.0153118		7-methylurate	-3.92697	0.0118537		betaine	-3.2282	0.00790394
	histidine	-5.23655	0.0174056		linoleate (18:2n6)	-4.51081	0.0153901		N-acetylaspartate (NAA)	-3.99367	0.0143065		glycolithocholate sulfate*	-3.23468	0.00831226
	2-aminooctanoate	-5.25793	0.029875		1-palmitoyl-GPG (16:0)*	-4.51819	0.0148425		1-palmitoyl-2-linolenoyl-GPC (16:0/18:3)*	-4.02366	0.0155846		taurocholenate sulfate	-3.25659	0.00804927
	gamma-glutamylmethionine	-5.28197	0.0151869		benzoate	-4.51928	0.0236707		erucate (22:1n9)	-4.02408	0.0142311		biliverdin	-3.35852	0.0103961
	gamma-carboxyglutamate	-5.28846	0.0226581		iminodiacetate (IDA)	-4.5329	0.0124401		lactosyl-N-palmitoyl-sphingosine	-4.02492	0.0123319		cholate	-3.36897	0.00667997
	3-methoxytyrosine	-5.28951	0.0169565		sphingomyelin (d18:2/24:1, d18:1/24:2)*	-4.58392	0.0152359		O-methylcatechol sulfate	-4.05806	0.0174909		allantoin	-3.39713	0.0106869
	alpha-ketoglutarate	-5.41869	0.0193129		3-methylxanthine	-4.58698	0.0140967		indolelactate	-4.06616	0.0111177		laurate (12:0)	-3.41039	0.0152027
	5-hydroxyindoleacetate	-5.42857	0.0187803		16a-hydroxy DHEA 3-sulfate	-4.60402	0.0123785		5-hydroxyindoleacetate	-4.07351	0.0214753		phytanate	-3.46326	0.00788796
	3-methylglutarylcarnitine (2)	-5.43537	0.020456		5-oxoproline	-4.66167	0.0275954		choline phosphate	-4.11049	0.0114896		deoxycholate	-3.50701	0.00617659
	indole-3-carboxylic acid	-5.45566	0.0178047		myristate (14:0)	-4.67135	0.0144221		arabonate/xylonate	-4.11233	0.0128304		glycochenodeoxycholate glucuronide (1)	-3.53228	0.00628079
	5-bromotryptophan	-5.50526	0.0153332		3-methylglutaconate	-4.67193	0.0198139		N-acetylhistidine	-4.1153	0.0159117		ethylmalonate	-3.55639	0.00910405
	O-methylcatechol sulfate	-5.526	0.023685		1-linoleoyl-2-linolenoyl-GPC (18:2/18:3)*	-4.75676	0.0185499		10-heptadecenoate (17:1n7)	-4.12687	0.012745		arachidonoylcholine	-3.5598	0.0119537
	N2,N2-dimethylguanosine	-5.5277	0.0208917		dehydroisoandrosterone sulfate (DHEA-S)	-4.76784	0.018541		3-methyl catechol sulfate (1)	-4.17489	0.0116277		fructose	-3.62397	0.0148675
	biliverdin	-5.5551	0.0162469		3-hydroxyhexanoate	-4.77846	0.0150973		indole-3-carboxylic acid	-4.18625	0.0102971		N6-acetyllysine	-3.63656	0.0115984
	choline phosphate	-5.5682	0.0246639		linolenate [alpha or gamma; (18:3n3 or 6)]	-4.80237	0.0106623		3-hydroxy-3-methylglutarate	-4.23871	0.0120406		4-hydroxyhippurate	-3.68546	0.00730878
	eicosenoate (20:1)	-5.66181	0.0171851		4-androsten-3alpha,17alpha-diol monosulfate (3)	-4.85631	0.0164822		1-oleoyl-GPE (18:1)	-4.24061	0.0152825		phosphoethanolamine	-3.70504	0.0117456
	glycochenodeoxycholate glucuronide (1)	-5.67814	0.014613		methionine sulfoxide	-4.88484	0.0137768		tiglylcarnitine	-4.25664	0.00898902		stearidonate (18:4n3)	-3.71177	0.0113511
	N6-acetyllysine	-5.69437	0.0228808		methylmalonate (MMA)	-4.89344	0.0125472		ethylmalonate	-4.27029	0.0132864		5-bromotryptophan	-3.77177	0.00766381
	beta-hydroxyisovalerate	-5.71232	0.0351709		dopamine sulfate (2)	-4.93124	0.0157204		S-methylcysteine	-4.31943	0.0164513		succinimide	-3.81356	0.00878803
	N-acetylserine	-5.71475	0.0208083		1-palmitoleoyl-2-linoleoyl-GPC (16:1/18:2)*	-4.93355	0.0215048		3-phosphoglycerate	-4.34732	0.0103451		4-allylphenol sulfate	-3.82952	0.0140216
	stearidonate (18:4n3)	-5.75996	0.0232281		4-androsten-3beta,17beta-diol monosulfate (1)	-4.96487	0.0229003		erythronate*	-4.38082	0.00998707		methylmalonate (MMA)	-3.82952	0.0109249
	kynurenate	-5.77164	0.0108055		3-methyl catechol sulfate (1)	-4.97157	0.0098838		3-hydroxydecanoate	-4.38374	0.00631397		dimethylarginine (SDMA + ADMA)	-3.86059	0.0116134
	5-oxoproline	-5.7729	0.0207152		2-aminoheptanoate	-4.98259	0.0149806		dodecanedioate	-4.4386	0.00869802		threonine	-3.89903	0.00756718
	hexanoylcarnitine	-5.77317	0.0115411		3beta,7alpha-dihydroxy-5-cholestenoate	-4.99178	0.0128986		phosphoethanolamine	-4.50849	0.0135955		2-hydroxyoctanoate	-3.92107	0.00643743
	caprylate (8:0)	-5.83426	0.0183398		alpha-hydroxyisovalerate	-5.00723	0.0145112		N-acetylserine	-4.58959	0.0157997		octanoylcarnitine	-3.92965	0.00950377
	N6,N6,N6-trimethyllysine	-5.88625	0.0170588		1-stearoyl-2-linoleoyl-GPI (18:0/18:2)	-5.14132	0.0220146		4-vinylphenol sulfate	-4.64483	0.00695806		phenylacetylglutamine	-3.94131	0.014592
	4-methylcatechol sulfate	-5.90736	0.01993		1-linoleoylglycerol (18:2)	-5.14463	0.0143501		sphingomyelin (d18:2/24:1, d18:1/24:2)*	-4.65572	0.019651		2-hydroxyphenylacetate	-4.07237	0.00707698
	uridine	-5.96534	0.0252091		3-ureidopropionate	-5.14799	0.0133843		cysteine	-4.65793	0.00770271		eicosenoate (20:1)	-4.26768	0.00808386
	1,2-dipalmitoyl-GPC (16:0/16:0)	-5.98148	0.0177298		4-hydroxyhippurate	-5.22264	0.015177		methylmalonate (MMA)	-4.68509	0.00909241		3-hydroxypyridine sulfate	-4.29357	0.00911078
	methionine	-5.98397	0.017904		caffeine	-5.22338	0.0129238		palmitoylcarnitine	-4.71918	0.0182491		p-cresol sulfate	-4.33723	0.0129093
	acetylcarnitine	-6.00107	0.0189833		2-hydroxy-3-methylvalerate	-5.36273	0.0122139		linolenate [alpha or gamma; (18:3n3 or 6)]	-4.72507	0.0111522		arabitol/xylitol	-4.38542	0.00929171
	2-hydroxybutyrate/2-hydroxyisobutyrate	-6.01876	0.0193364		N-acetylmethionine	-5.42812	0.0105541		stearoylcarnitine	-4.7484	0.00953582		3-hydroxyhippurate	-4.4525	0.00714669
	1-arachidonoyl-GPC (20:4n6)*	-6.02616	0.0141483		S-methylcysteine	-5.42942	0.0201297		3-hydroxylaurate	-4.77339	0.00674109		trigonelline (N'-methylnicotinate)	-4.47987	0.00966097
	3-ureidopropionate	-6.14671	0.018071		etiocholanolone glucuronide	-5.45591	0.0181854		mannitol/sorbitol	-4.82503	0.0105507		1-oleoyl-GPI (18:1)*	-4.6226	0.00707108
	N-acetylglutamate	-6.31739	0.0192407		1-methylguanidine	-5.46857	0.0140538		3-hydroxy-2-ethylpropionate	-4.82698	0.00842326		4-ethylphenylsulfate	-4.71963	0.00648128
	4-androsten-3beta,17beta-diol disulfate (2)	-6.34071	0.0218808		cholate	-5.48632	0.0147914		N-acetylmethionine	-4.82832	0.0111141		gamma-glutamylglycine	-4.73061	0.00937234
	3beta,7alpha-dihydroxy-5-cholestenoate	-6.44385	0.0199781		4-methylcatechol sulfate	-5.62211	0.0124794		palmitoyl sphingomyelin (d18:1/16:0)	-4.86776	0.0118735		2-hydroxystearate	-4.99815	0.0090698
	1-methylguanidine	-6.52448	0.0210413		ethylmalonate	-5.76373	0.0111806		stearidonate (18:4n3)	-5.08185	0.012978		1,2-dipalmitoyl-GPC (16:0/16:0)	-5.01315	0.00600897
	palmitoylcholine	-6.65978	0.0149497		serotonin	-5.79375	0.00958439		1-methylimidazoleacetate	-5.15599	0.0220769		N-acetylserine	-5.02226	0.0107315
	cortisone	-6.69609	0.0199638		phosphoethanolamine	-5.82968	0.0169869		serine	-5.1792	0.0123306		glucuronate	-5.1896	0.00676548
	4-hydroxyhippurate	-7.02541	0.023013		p-cresol sulfate	-5.88944	0.0145995		betaine	-5.24303	0.0141943		4-vinylphenol sulfate	-5.19114	0.0074015
	1-stearoyl-2-linoleoyl-GPI (18:0/18:2)	-7.08469	0.0179915		erythronate*	-5.90559	0.012703		erythritol	-5.2652	0.0110682		cys-gly, oxidized	-5.25328	0.0101048
	1-oleoyl-GPE (18:1)	-7.11299	0.0160852		pregnen-diol disulfate*	-5.9542	0.0115721		cholate	-5.29257	0.0103206		5-oxoproline	-5.29891	0.0104698
	5alpha-pregnan-3beta,20alpha-diol disulfate	-7.4488	0.0177502		pantothenate	-5.99385	0.0155751		1-oleoyl-GPI (18:1)*	-5.29748	0.00887795		indoleacetate	-5.50249	0.0072126
	N-acetylleucine	-7.47218	0.0210766		indoleacetate	-6.12175	0.0305656		gamma-glutamyl-epsilon-lysine	-5.38041	0.0140333		N-acetylaspartate (NAA)	-5.53366	0.00962183
	1-methylimidazoleacetate	-7.49011	0.0261552		2-hydroxyphenylacetate	-6.25057	0.0163914		indolin-2-one	-5.97247	0.0152452		indolin-2-one	-5.57594	0.0101376
	erythronate*	-7.61902	0.0225713		bilirubin (Z,Z)	-6.78431	0.0202301		myristate (14:0)	-6.05047	0.0133598		1,2-distearoyl-GPC (18:0/18:0)	-5.66396	0.0119487
	N1-methyladenosine	-7.75628	0.0251836		bilirubin (E,Z or Z,E)*	-7.04888	0.0205875		dopamine sulfate (2)	-6.55424	0.00843502		dodecanedioate	-5.8315	0.00804417
	EDTA	-7.76267	0.0206113		uracil	-7.14375	0.0120736		2-hydroxypalmitate	-6.94128	0.0205711		1-methylhistidine	-6.12788	0.0190346
