# Supplementary material for: Characterization of different fat depots in NAFLD using inflammation-associated proteome, lipidome and metabolome
Source: Sci Rep. 2018 Sep 21;8:14200. doi: 10.1038/s41598-018-31865-w (PMC6155005; doi:10.1038/s41598-018-31865-w)
Supplement: Supplementary file 4 — Table 4 [file 41598_2018_31865_MOESM4_ESM.xlsx]

## Sheet: CLINICAL
	Supplementary Table 4. Results of ROC analysis (clinical and biochemical features) for important biomarkers, together with 95% confidence interval, optimal criterion value and corresponding sensitivity (SE) and specificity (SP).
	MYOCARD						EPICARD
	Metname	AUC (95% - confidence interval)	Treshold	SN	SP		Metname	AUC (95% - confidence interval)	Treshold	SN	SP
	Waist	0.905 (0.81 - 1)	90.5	0.92	0.84		Visceral	0.952 (0.899 - 1)	1373	0.92	0.88
	AFABP	0.891 (0.802 - 0.98)	11.198	0.88	0.84		Leptin	0.92 (0.842 - 0.998)	2.022	1	0.76
	Visceral	0.888 (0.79 - 0.986)	1184.5	0.88	0.84		Fasting insulin	0.91 (0.821 - 0.998)	5.95	0.8	0.96
	BMI	0.883 (0.782 - 0.985)	24.55	0.92	0.76		Weight	0.904 (0.82 - 0.988)	87.7	0.8	0.92
	Subcutaneous	0.882 (0.777 - 0.986)	2501.5	0.84	0.84		HOMA-index	0.902 (0.812 - 0.992)	1.402	0.8	0.92
	HOMA-index	0.875 (0.774 - 0.976)	1.402	0.76	0.96		Waist	0.897 (0.804 - 0.989)	95.75	0.8	0.92
	Weight	0.874 (0.771 - 0.978)	87.7	0.76	0.96		Subcutaneous	0.896 (0.803 - 0.989)	2723.5	0.88	0.84
	Leptin	0.873 (0.766 - 0.979)	3.971	0.76	0.96		Insulin/1h	0.891 (0.796 - 0.986)	40.6	0.84	0.92
	LV early diastole (%)	0.869 (0.758 - 0.979)	74.48	0.88	0.88		AFABP	0.886 (0.791 - 0.982)	11.198	0.96	0.8
	Fasting insulin	0.866 (0.762 - 0.971)	5.85	0.76	0.96		Insulin/2h	0.876 (0.777 - 0.975)	29.8	0.72	0.92
	Fasting glucose	0.838 (0.729 - 0.946)	5.05	0.92	0.64		Glucose/1h	0.86 (0.743 - 0.977)	6.9	0.88	0.84
	NonHDL	0.828 (0.712 - 0.944)	3.705	0.64	0.92		VLDLTg	0.832 (0.718 - 0.945)	1.295	0.6	1
	Adiponectin	0.818 (0.687 - 0.948)	1.868	0.84	0.84		hsCRP	0.821 (0.701 - 0.94)	0.765	0.8	0.84
	Beta-hydroxybutyrate	0.706 (0.56 - 0.853)	0.902	0.76	0.6		VAT/SAT	0.79 (0.662 - 0.919)	0.368	1	0.52
	Glucose/2h	0.67 (0.511 - 0.83)	6.15	0.52	0.88		MCV	0.664 (0.512 - 0.816)	89.5	0.72	0.64
	PERICARD						LIVER
	Metname	AUC (95% - confidence interval)	Treshold	SN	SP		Metname	AUC (95% - confidence interval)	Treshold	SN	SP
	Waist	0.975 (0.927 - 1)	93	1	0.92		HOMA-index	0.984 (0.96 - 1)	1.402	0.92	0.96
	Visceral	0.974 (0.937 - 1)	1225	1	0.92		Visceral	0.984 (0.96 - 1)	1588.5	0.96	0.92
	Fasting insulin	0.953 (0.896 - 1)	3.85	1	0.84		Waist	0.983 (0.949 - 1)	93.75	1	0.96
	HOMAindex	0.952 (0.895 - 1)	1.01	1	0.84		Fasting insulin	0.982 (0.955 - 1)	5.95	0.92	1
	LV early diastole (%)	0.949 (0.895 - 1)	74.4	0.88	0.88		Leptin	0.962 (0.915 - 1)	3.971	0.92	0.92
	Leptin	0.946 (0.875 - 1)	3.983	0.92	0.96		Weight	0.958 (0.897 - 1)	87.7	0.96	0.92
	BMI	0.945 (0.886 - 1)	26.25	0.88	0.92		BMI	0.956 (0.903 - 1)	25.25	1	0.84
	Subcutaneous	0.942 (0.879 - 1)	2723.5	0.92	0.88		Triglyceride	0.95 (0.897 - 1)	1	0.92	0.84
	Glucose/1h	0.931 (0.863 - 0.999)	6.9	0.92	0.84		Subcutaneous	0.949 (0.874 - 1)	2723.5	0.92	0.92
	Triglyceride	0.928 (0.847 - 1)	0.835	1	0.76		Glucose/1h	0.938 (0.871 - 1)	7.55	0.92	0.88
	Weight	0.923 (0.847 - 0.999)	87.7	0.84	0.96		Insulin/1h	0.936 (0.863 - 1)	41	0.88	0.92
	NonHDL	0.922 (0.841 - 1)	3.765	0.8	0.96		APOB	0.918 (0.839 - 0.996)	96.5	0.84	0.96
	Insulin/1h	0.872 (0.762 - 0.982)	56.7	0.8	0.96		NonHDL	0.914 (0.835 - 0.992)	3.765	0.76	1
	Glucose/2h	0.834 (0.713 - 0.955)	6.15	0.68	0.92		Early diastolic	0.897 (0.786 - 1)	72.305	0.84	0.92
	Leukocytes	0.832 (0.718 - 0.946)	4.7	0.92	0.6		Adiponectin	0.896 (0.79 - 1)	1.868	0.92	0.88

## Sheet: INFLAMMATION-ASSOCIATED PROTEOM
	Supplementary Table 4. Results of ROC analysis (inflammation-associated proteome) for important biomarkers together with 95% confidence interval, optimal criterion value and corresponding sensitivity (SE) and specificity (SP).
	MYOCARD						EPICARD
	Metname	AUC (95% - confidence interval)	Treshold	SN	SP		Metname	AUC (95% - confidence interval)	Treshold	SN	SP
	CDCP1	0.837 (0.725 - 0.949)	3.312	0.8	0.76		HGF	0.853 (0.748 - 0.958)	6.73	0.84	0.72
	HGF	0.834 (0.72 - 0.947)	6.935	0.72	0.88		IL_18R1	0.853 (0.748 - 0.957)	6.694	0.84	0.8
	IL_18R1	0.824 (0.699 - 0.949)	6.701	0.8	0.8		TNFSF14	0.853 (0.737 - 0.969)	2.442	0.72	0.92
	FGF_21	0.803 (0.676 - 0.931)	5.847	0.68	0.92		Flt3L	0.821 (0.701 - 0.941)	9.34	0.84	0.72
	TNFSF14	0.798 (0.665 - 0.932)	2.222	0.8	0.76		VEGF_A	0.819 (0.703 - 0.936)	10.938	0.96	0.56
	Flt3L	0.794 (0.662 - 0.925)	9.304	0.88	0.64		FGF_21	0.818 (0.697 - 0.938)	5.959	0.64	0.92
	LAPTGF_beta_1	0.784 (0.643 - 0.925)	6.772	0.68	0.92		IL_6	0.808 (0.688 - 0.928)	2.461	1	0.52
	CASP_8	0.768 (0.634 - 0.902)	2.142	0.88	0.56		CDCP1	0.8 (0.672 - 0.928)	3.481	0.72	0.8
	IL_6	0.763 (0.629 - 0.897)	2.465	0.96	0.48		IL_8	0.795 (0.67 - 0.921)	6.196	0.88	0.6
	VEGF_A	0.757 (0.618 - 0.896)	10.926	0.96	0.56		CD6	0.779 (0.646 - 0.912)	4.462	0.72	0.8
	IL_8	0.747 (0.609 - 0.885)	6.196	0.8	0.64		OSM	0.776 (0.64 - 0.912)	2.164	0.92	0.6
	ADA	0.738 (0.595 - 0.88)	5.496	0.8	0.6		CCL20	0.763 (0.626 - 0.901)	6.027	0.92	0.56
	MIP_1alpha	0.728 (0.583 - 0.873)	2.389	0.92	0.52		hGDNF	0.76 (0.625 - 0.895)	3.253	0.96	0.52
	SLAMF1	0.723 (0.582 - 0.864)	3.106	0.56	0.84		TRAIL	0.76 (0.625 - 0.895)	9.264	0.72	0.72
	CXCL1	0.573 (0.4 - 0.746)	8.978	0.44	0.92		TRANCE	0.669 (0.516 - 0.821)	4.888	0.56	0.8
	PERICARD						LIVER
	Metname	AUC (95% - confidence interval)	Treshold	SN	SP		Metname	AUC (95% - confidence interval)	Treshold	SN	SP
	HGF	0.963 (0.919 - 1)	6.797	0.96	0.88		CDCP1	0.926 (0.844 - 1)	3.506	0.84	0.96
	IL_18R1	0.928 (0.863 - 0.993)	6.661	0.92	0.76		HGF	0.912 (0.837 - 0.987)	6.8	0.96	0.76
	CDCP1	0.922 (0.847 - 0.996)	3.312	0.92	0.8		IL_18R1	0.901 (0.815 - 0.987)	6.848	0.8	0.92
	TNFSF14	0.91 (0.826 - 0.994)	2.215	0.92	0.8		FGF_21	0.893 (0.806 - 0.98)	5.847	0.76	0.92
	OSM	0.89 (0.802 - 0.977)	2.129	0.96	0.64		TNFSF14	0.85 (0.743 - 0.957)	2.222	0.88	0.72
	FGF_21	0.87 (0.771 - 0.969)	5.977	0.68	0.96		IL_6	0.824 (0.705 - 0.943)	2.625	0.92	0.72
	TRAIL	0.87 (0.765 - 0.976)	9.332	0.76	0.92		MIP_1alpha	0.821 (0.705 - 0.937)	2.72	0.8	0.72
	VEGF_A	0.854 (0.749 - 0.96)	10.938	1	0.64		TRAIL	0.816 (0.695 - 0.937)	9.332	0.72	0.88
	IL_6	0.819 (0.695 - 0.943)	2.625	0.88	0.72		Flt3L	0.81 (0.678 - 0.941)	9.641	0.68	0.92
	CD6	0.803 (0.677 - 0.93)	4.526	0.64	0.96		IL_18	0.802 (0.672 - 0.931)	8.197	0.8	0.8
	MIP_1alpha	0.798 (0.675 - 0.922)	2.748	0.76	0.76		VEGF_A	0.8 (0.677 - 0.923)	10.942	0.96	0.56
	ADA	0.797 (0.668 - 0.925)	5.623	0.8	0.72		CCL4	0.8 (0.674 - 0.926)	5.552	0.84	0.72
	CASP_8	0.79 (0.664 - 0.917)	2.326	0.64	0.88		CD6	0.763 (0.623 - 0.903)	4.517	0.6	0.96
	Flt3L	0.778 (0.641 - 0.914)	9.535	0.72	0.8		TWEAK	0.656 (0.502 - 0.81)	9.796	0.76	0.56
	IL_18	0.771 (0.638 - 0.904)	7.805	1	0.52		MMP_10	0.522 (0.348 - 0.695)	5.773	0.96	0.28

## Sheet: LIPIDOME
	Supplementary Table 4. Results of ROC analysis (lipidome) for important biomarkers, together with 95% confidence interval, optimal criterion value and corresponding sensitivity (SE) and specificity (SP).
	MYOCARD						EPICARD
	Metname	AUC (95% - confidence interval)	Treshold	SN	SP		Metname	AUC (95% - confidence interval)	Treshold	SN	SP
	CE 20:3	0.858 (0.748 - 0.967)	0.804	0.88	0.8		CE 20:3	0.888 (0.793 - 0.983)	0.832	0.92	0.76
	LPC 18:2	0.826 (0.711 - 0.941)	16.579	0.76	0.8		PC 38:3	0.877 (0.772 - 0.981)	1.939	0.92	0.76
	PC 38:3	0.822 (0.703 - 0.942)	1.939	0.76	0.8		diSM 18:0	0.827 (0.713 - 0.941)	0.197	0.8	0.72
	CE 16:1	0.814 (0.692 - 0.937)	3.183	0.76	0.76		TAG 58:8	0.824 (0.707 - 0.941)	0.211	0.88	0.68
	TAG 56:4	0.808 (0.685 - 0.931)	0.502	0.68	0.88		LPC 18:2	0.819 (0.697 - 0.942)	16.579	0.72	0.84
	TAG 50:2	0.8 (0.677 - 0.923)	7.533	0.84	0.68		LPC 16:1	0.816 (0.689 - 0.943)	1.657	0.76	0.88
	LPC 16:0	0.798 (0.671 - 0.926)	48.442	0.72	0.84		TAG 58:10	0.812 (0.687 - 0.937)	0.042	0.87	0.71
	diSM 18:0	0.786 (0.659 - 0.912)	0.197	0.76	0.72		LPC 16:0	0.803 (0.674 - 0.932)	47.144	0.76	0.8
	PC 32:1	0.779 (0.648 - 0.91)	0.92	0.76	0.76		LPC 22:6	0.798 (0.672 - 0.925)	1.164	0.8	0.76
	TAG 54:1	0.76 (0.624 - 0.896)	0.376	0.56	0.92		TAG 56:6	0.794 (0.667 - 0.92)	0.857	0.88	0.64
	SM 23:2	0.752 (0.616 - 0.888)	0.064	0.96	0.48		TAG 52:1	0.79 (0.657 - 0.924)	2.78	0.68	0.96
	TAG 58:8	0.746 (0.603 - 0.888)	0.211	0.84	0.64		CE 18:0	0.781 (0.645 - 0.917)	0.598	0.72	0.84
	TAG 58:9	0.736 (0.593 - 0.879)	0.095	0.88	0.6		LPC 18:1	0.774 (0.639 - 0.91)	12	0.88	0.68
	CE 18:3	0.731 (0.59 - 0.872)	2.121	0.84	0.56		LPC 18:0	0.731 (0.588 - 0.875)	15.65	0.52	0.96
	LPC 18:1	0.706 (0.55 - 0.861)	12.06	0.88	0.64		TAG 56:4	0.715 (0.568 - 0.862)	0.362	0.48	1
	PERICARD						LIVER
	Metname	AUC (95% - confidence interval)	Treshold	SN	SP		Metname	AUC (95% - confidence interval)	Treshold	SN	SP
	diSM 18:0	0.938 (0.864 - 1)	0.226	0.92	0.88		diSM 18:0	0.963 (0.917 - 1)	0.227	0.92	0.88
	TAG 52:1	0.891 (0.803 - 0.98)	2.54	0.76	0.88		TAG 50:1	0.954 (0.894 - 1)	6.628	1	0.88
	LPC 18:2	0.891 (0.796 - 0.986)	16.859	0.92	0.8		CE 20:3	0.946 (0.885 - 1)	0.844	0.96	0.88
	CE 20:3	0.883 (0.787 - 0.98)	0.827	0.92	0.76		TAG 52:1	0.939 (0.871 - 1)	2.22	0.96	0.8
	PC 38:3	0.878 (0.776 - 0.981)	1.917	0.92	0.76		SM 18:0	0.926 (0.85 - 1)	5.531	0.88	0.92
	LPC 16:0	0.872 (0.763 - 0.981)	49.884	0.76	0.92		LPC 18:2	0.925 (0.854 - 0.995)	16.631	0.88	0.84
	TAG 58:10	0.853 (0.736 - 0.971)	0.046	0.91	0.75		PC 38:3	0.915 (0.835 - 0.996)	1.92	0.92	0.8
	TAG 58:9	0.843 (0.732 - 0.954)	0.085	0.84	0.8		TAG 50:2	0.91 (0.827 - 0.994)	7.854	0.96	0.8
	TAG 50:1	0.832 (0.716 - 0.948)	5.415	0.96	0.64		TAG 48:1	0.909 (0.829 - 0.988)	1.972	0.92	0.8
	TAG 52:2	0.826 (0.71 - 0.941)	19.321	1	0.52		LPC 16:0	0.906 (0.816 - 0.996)	48.049	0.88	0.84
	SM 23:2	0.819 (0.702 - 0.936)	0.082	0.96	0.6		TAG 48:0	0.888 (0.79 - 0.986)	0.556	0.96	0.72
	TAG 50:2	0.818 (0.693 - 0.942)	7.533	0.92	0.72		TAG 50:0	0.885 (0.784 - 0.985)	0.463	0.92	0.8
	TAG 58:8	0.816 (0.696 - 0.936)	0.206	0.88	0.72		SM 23:2	0.864 (0.763 - 0.965)	0.082	1	0.6
	LPC 22:6	0.794 (0.662 - 0.925)	1.193	0.84	0.72		TAG 56:4	0.859 (0.758 - 0.961)	0.362	0.6	1
	CE 16:1	0.754 (0.606 - 0.901)	3.664	0.72	0.88		SM 18:1	0.856 (0.752 - 0.96)	2.474	0.76	0.88

## Sheet: METABOLOME
	Supplementary Table 4. Results of ROC analysis (metabolome) for important biomarkers, together with 95% confidence interval, optimal criterion value and corresponding sensitivity (SE) and specificity (SP).
	MYOCARD						EPICARD
	Metname	AUC (95% - confidence interval)	Treshold	SN	SP		Metname	AUC (95% - confidence interval)	Treshold	SN	SP
	glucose	0.845 (0.734 - 0.955)	351256880	0.76	0.84		1-stearoyl-2-arachidonoyl-GPI (18:0/20:4)	0.85 (0.734 - 0.965)	650836	0.8	0.88
	N-palmitoyl-sphinganine (d18:0/16:0)	0.827 (0.709 - 0.944)	1.00608e+06	0.72	0.83		N-acetylglycine	0.843 (0.736 - 0.95)	1.25553e+06	0.76	0.8
	glutamate	0.826 (0.702 - 0.949)	303850560	0.8	0.88		sphingomyelin (d18:2/16:0, d18:1/16:1)*	0.827 (0.713 - 0.941)	297119312	0.68	0.84
	tyrosine	0.824 (0.711 - 0.937)	41125622	0.68	0.84		gamma-glutamylleucine	0.826 (0.706 - 0.945)	494380	0.92	0.68
	1-stearoyl-2-arachidonoyl-GPC (18:0/20:4)	0.802 (0.677 - 0.926)	1206785216	0.92	0.6		glutamate	0.821 (0.698 - 0.944)	298155152	0.8	0.88
	1-palmitoyl-2-palmitoleoyl-GPC (16:0/16:1)*	0.795 (0.669 - 0.921)	307233824	0.56	0.96		gamma-glutamylisoleucine*	0.818 (0.696 - 0.939)	111452	0.72	0.88
	1-palmitoyl-2-oleoyl-GPE (16:0/18:1)	0.79 (0.659 - 0.922)	1.65698e+07	0.72	0.84		1-palmitoyl-3-linoleoyl-glycerol (16:0/18:2)*	0.811 (0.688 - 0.934)	2.95119e+06	0.6	1
	1-palmitoyl-3-linoleoyl-glycerol (16:0/18:2)*	0.787 (0.656 - 0.919)	2.43604e+06	0.68	0.92		lactosyl-N-palmitoyl-sphingosine	0.81 (0.682 - 0.937)	49638352	0.88	0.68
	1-stearoyl-2-arachidonoyl-GPE (18:0/20:4)	0.781 (0.64 - 0.922)	85106528	0.64	0.92		xanthine	0.806 (0.686 - 0.927)	1338355	0.96	0.6
	propionylcarnitine	0.778 (0.644 - 0.911)	34979798	0.88	0.64		sphingomyelin (d18:1/18:1, d18:2/18:0)	0.802 (0.676 - 0.927)	81256920	0.76	0.8
	N-acetyltyrosine	0.767 (0.625 - 0.91)	67915	0.68	0.86		1-stearoyl-2-oleoyl-GPE (18:0/18:1)	0.795 (0.659 - 0.931)	18836526	0.72	0.88
	1-arachidonoyl-GPI (20:4)*	0.766 (0.626 - 0.906)	2.53976e+06	0.76	0.84		1-linoleoyl-GPC (18:2)	0.79 (0.654 - 0.927)	719466144	0.92	0.68
	arachidate (20:0)	0.747 (0.6 - 0.895)	24956298	0.88	0.68		1-stearoyl-2-arachidonoyl-GPE (18:0/20:4)	0.786 (0.645 - 0.926)	89810628	0.6	1
	homoarginine	0.725 (0.578 - 0.871)	54387826	0.56	0.92		1-palmitoyl-2-oleoyl-GPE (16:0/18:1)	0.776 (0.627 - 0.925)	20344922	0.68	0.96
	1-palmitoleoyl-GPC (16:1)*	0.677 (0.517 - 0.837)	49797234	0.56	0.96		1-oleoyl-2-linoleoyl-glycerol (18:1/18:2)	0.763 (0.623 - 0.904)	9.49398e+06	0.6	1
	PERICARD						LIVER
	Metname	AUC (95% - confidence interval)	Treshold	SN	SP		Metname	AUC (95% - confidence interval)	Treshold	SN	SP
	N-palmitoyl-sphinganine (d18:0/16:0)	0.942 (0.869 - 1)	877512	1	0.8		glutamate	0.946 (0.874 - 1)	295359248	0.96	0.92
	glutamate	0.92 (0.837 - 1)	298155152	0.92	0.88		N-palmitoyl-sphinganine (d18:0/16:0)	0.933 (0.869 - 0.997)	1.00608e+06	0.88	0.88
	1-stearoyl-2-arachidonoyl-GPC (18:0/20:4)	0.883 (0.788 - 0.978)	1095169472	1	0.6		1-palmitoyl-3-linoleoyl-glycerol (16:0/18:2)*	0.912 (0.834 - 0.99)	2.01899e+06	0.88	0.8
	sphingomyelin (d18:2/16:0, d18:1/16:1)*	0.882 (0.791 - 0.972)	280695888	0.92	0.72		gamma-glutamylleucine	0.909 (0.82 - 0.997)	515436	0.96	0.8
	1-palmitoyl-3-linoleoyl-glycerol (16:0/18:2)*	0.88 (0.778 - 0.982)	2023823	0.88	0.8		1-stearoyl-2-arachidonoyl-GPI (18:0/20:4)	0.893 (0.807 - 0.978)	647218	0.84	0.84
	glucose	0.88 (0.77 - 0.99)	337195744	0.92	0.8		tyrosine	0.888 (0.801 - 0.975)	37756728	1	0.64
	N-palmitoyl-sphingosine (d18:1/16:0)	0.878 (0.783 - 0.974)	20886203	0.8	0.88		gamma-glutamylisoleucine*	0.885 (0.787 - 0.983)	90532.5	0.96	0.68
	gamma-glutamylleucine	0.864 (0.757 - 0.971)	515436	0.88	0.8		gamma-glutamyltyrosine	0.883 (0.793 - 0.973)	138055	0.84	0.84
	1-palmitoyl-2-arachidonoyl-GPC (16:0/20:4)	0.846 (0.732 - 0.961)	1424445888	1	0.6		glucose	0.882 (0.783 - 0.98)	348875568	0.92	0.72
	1-palmitoyl-2-oleoyl-GPE (16:0/18:1)	0.845 (0.729 - 0.961)	1.64552e+07	0.8	0.8		1-palmitoyl-2-arachidonoyl-GPC (16:0/20:4)	0.875 (0.781 - 0.969)	1624753152	0.84	0.8
	1-palmitoyl-2-oleoyl-GPC (16:0/18:1)	0.843 (0.73 - 0.956)	2611607936	0.88	0.72		leucine	0.872 (0.773 - 0.971)	1057475840	0.96	0.68
	1-oleoyl-3-linoleoyl-glycerol (18:1/18:2)	0.84 (0.723 - 0.957)	14453121	0.84	0.8		stearoyl sphingomyelin (d18:1/18:0)	0.869 (0.764 - 0.973)	427258432	0.84	0.8
	1-stearoyl-2-arachidonoyl-GPE (18:0/20:4)	0.84 (0.722 - 0.958)	79730196	0.72	0.88		1-palmitoyl-2-oleoyl-GPE (16:0/18:1)	0.861 (0.749 - 0.972)	23008572	0.72	1
	1-linoleoyl-GPC (18:2)	0.83 (0.714 - 0.947)	719466144	0.92	0.72		sphingomyelin (d18:1/18:1, d18:2/18:0)	0.846 (0.734 - 0.958)	81256920	0.8	0.84
	1-stearoyl-2-oleoyl-GPE (18:0/18:1)	0.816 (0.689 - 0.943)	19177052	0.76	0.88		1-stearoyl-2-oleoyl-GPE (18:0/18:1)	0.827 (0.7 - 0.954)	18836526	0.76	0.92
